# Supplementary material for: High school students’ use of JUUL pod flavors before and after JUUL implemented voluntary sales restrictions on certain flavors in 2018
Source: PLoS One. 2020 Dec 15;15(12):e0243368. doi: 10.1371/journal.pone.0243368 (PMC7737969; doi:10.1371/journal.pone.0243368)
Supplement: S1 Data — (XLSX) [file pone.0243368.s002.xlsx]

## Sheet: Data for JUUL Flavors PLOS ONE
Year	SCHOOL_R	Age	Sex_Birth	Non_Hispanic_White_Other	Ecig_Use_LT_Juul	Juul_PM	JUUL_PM_FREQ	Total_Juul_Flavors_PM	Juul_Flavors_PM_Mango	Juul_Flavors_PM_Mint	Juul_Flavors_PM_VaTob	Juul_Flavors_PM_Cucumber	Juul_Flavors_PM_Menthol	Juul_Flavors_PM_Fruit	Juul_Flavors_PM_Creme	Juul_Flavors_PM_Tob	Juul_Flavors_PM_None	JUUL_Freq_Discrete_4Cat
2018	1	17	1	0	1	0	0	999	999	999	999	999	999	999	999	999	999	999
2018	1	16	1	0	1	0	0	999	999	999	999	999	999	999	999	999	999	999
2018	1	18	1	0	1	0	0	999	999	999	999	999	999	999	999	999	999	999
2018	1	16	1	0	1	0	0	999	999	999	999	999	999	999	999	999	999	999
2018	1	17	0	0	1	0	0	999	999	999	999	999	999	999	999	999	999	999
2018	2	17	1	0	1	0	0	999	999	999	999	999	999	999	999	999	999	999
2018	4	18	1	0	0	0	999	999	999	999	999	999	999	999	999	999	999	999
2018	3	15	0	1	1	0	0	999	999	999	999	999	999	999	999	999	999	999
2018	1	17	0	0	0	0	999	999	999	999	999	999	999	999	999	999	999	999
2018	1	15	0	1	1	0	0	999	999	999	999	999	999	999	999	999	999	999
2018	1	15	1	0	1	0	0	999	999	999	999	999	999	999	999	999	999	999
2018	4	17	1	0	0	0	999	999	999	999	999	999	999	999	999	999	999	999
2018	3	17	1	1	1	0	0	999	999	999	999	999	999	999	999	999	999	999
2018	2	18	1	1	1	0	0	999	999	999	999	999	999	999	999	999	999	999
2018	3	17	1	1	0	0	999	999	999	999	999	999	999	999	999	999	999	999
2018	1	15	0	0	1	0	0	999	999	999	999	999	999	999	999	999	999	999
2018	1	19	0	0	0	0	999	999	999	999	999	999	999	999	999	999	999	999
2018	1	18	0	0	0	0	999	999	999	999	999	999	999	999	999	999	999	999
2018	1	18	1	0	1	0	0	999	999	999	999	999	999	999	999	999	999	999
2018	1	15	0	0	1	0	0	999	999	999	999	999	999	999	999	999	999	999
2018	1	17	1	0	0	0	999	999	999	999	999	999	999	999	999	999	999	999
2018	1	18	1	0	1	0	0	999	999	999	999	999	999	999	999	999	999	999
2018	2	16	0	1	1	0	0	999	999	999	999	999	999	999	999	999	999	999
2018	2	17	0	1	0	0	999	999	999	999	999	999	999	999	999	999	999	999
2018	2	18	1	1	1	0	0	999	999	999	999	999	999	999	999	999	999	999
2018	2	16	0	1	0	0	999	999	999	999	999	999	999	999	999	999	999	999
2018	1	18	1	1	0	0	999	999	999	999	999	999	999	999	999	999	999	999
2018	2	18	0	0	1	0	0	999	999	999	999	999	999	999	999	999	999	999
2018	1	16	0	1	1	0	0	999	999	999	999	999	999	999	999	999	999	999
2018	1	15	0	0	0	0	999	999	999	999	999	999	999	999	999	999	999	999
2018	1	17	0	0	0	0	999	999	999	999	999	999	999	999	999	999	999	999
2018	1	18	0	1	0	0	999	999	999	999	999	999	999	999	999	999	999	999
2018	1	18	1	0	1	0	0	999	999	999	999	999	999	999	999	999	999	999
2018	1	15	1	0	0	0	999	999	999	999	999	999	999	999	999	999	999	999
2018	1	17	1	0	0	0	999	999	999	999	999	999	999	999	999	999	999	999
2018	1	16	1	0	0	0	999	999	999	999	999	999	999	999	999	999	999	999
2018	3	18	1	0	1	0	0	999	999	999	999	999	999	999	999	999	999	999
2018	4	16	1	1	0	0	999	999	999	999	999	999	999	999	999	999	999	999
2018	1	15	0	1	1	0	0	999	999	999	999	999	999	999	999	999	999	999
2018	1	16	0	0	1	0	0	999	999	999	999	999	999	999	999	999	999	999
2018	4	17	1	1	1	0	0	999	999	999	999	999	999	999	999	999	999	999
2018	1	16	0	0	0	0	999	999	999	999	999	999	999	999	999	999	999	999
2018	1	15	1	0	0	0	999	999	999	999	999	999	999	999	999	999	999	999
2018	1	14	0	0	0	0	999	999	999	999	999	999	999	999	999	999	999	999
2018	1	15	1	0	1	0	0	999	999	999	999	999	999	999	999	999	999	999
2018	1	18	0	0	0	0	999	999	999	999	999	999	999	999	999	999	999	999
2018	2	18	1	1	1	0	0	999	999	999	999	999	999	999	999	999	999	999
2018	2	18	0	1	1	0	0	999	999	999	999	999	999	999	999	999	999	999
2018	4	14	0	0	1	0	0	999	999	999	999	999	999	999	999	999	999	999
2018	3	15	1	1	0	0	999	999	999	999	999	999	999	999	999	999	999	999
2018	4	16	0	1	1	0	0	999	999	999	999	999	999	999	999	999	999	999
2018	3	15	1	1	1	0	0	999	999	999	999	999	999	999	999	999	999	999
2018	3	14	0	1	0	0	999	999	999	999	999	999	999	999	999	999	999	999
2018	1	15	1	0	0	0	999	999	999	999	999	999	999	999	999	999	999	999
2018	4	15	0	1	1	0	0	999	999	999	999	999	999	999	999	999	999	999
2018	4	15	1	1	1	0	0	999	999	999	999	999	999	999	999	999	999	999
2018	4	17	1	1	1	0	0	999	999	999	999	999	999	999	999	999	999	999
2018	1	16	0	0	0	0	999	999	999	999	999	999	999	999	999	999	999	999
2018	1	15	0	0	0	0	999	999	999	999	999	999	999	999	999	999	999	999
2018	1	15	0	0	0	0	999	999	999	999	999	999	999	999	999	999	999	999
2018	1	16	1	0	1	0	0	999	999	999	999	999	999	999	999	999	999	999
2018	1	17	1	0	0	0	999	999	999	999	999	999	999	999	999	999	999	999
2018	1	15	0	0	1	0	0	999	999	999	999	999	999	999	999	999	999	999
2018	1	17	0	0	0	0	999	999	999	999	999	999	999	999	999	999	999	999
2018	1	17	1	0	0	0	999	999	999	999	999	999	999	999	999	999	999	999
2018	1	16	1	0	0	0	999	999	999	999	999	999	999	999	999	999	999	999
2018	1	17	1	1	0	0	999	999	999	999	999	999	999	999	999	999	999	999
2018	1	18	1	0	1	0	0	999	999	999	999	999	999	999	999	999	999	999
2018	1	17	0	1	0	0	999	999	999	999	999	999	999	999	999	999	999	999
2018	1	18	1	0	0	0	999	999	999	999	999	999	999	999	999	999	999	999
2018	1	17	0	0	0	0	999	999	999	999	999	999	999	999	999	999	999	999
2018	1	17	0	1	0	0	999	999	999	999	999	999	999	999	999	999	999	999
2018	1	17	0	0	0	0	999	999	999	999	999	999	999	999	999	999	999	999
2018	1	17	0	0	0	0	999	999	999	999	999	999	999	999	999	999	999	999
2018	1	18	0	0	0	0	999	999	999	999	999	999	999	999	999	999	999	999
2018	1	18	1	0	0	0	999	999	999	999	999	999	999	999	999	999	999	999
2018	3	14	1	0	0	0	999	999	999	999	999	999	999	999	999	999	999	999
2018	4	15	1	1	1	0	0	999	999	999	999	999	999	999	999	999	999	999
2018	4	17	1	1	1	0	0	999	999	999	999	999	999	999	999	999	999	999
2018	4	15	0	1	1	0	0	999	999	999	999	999	999	999	999	999	999	999
2018	4	15	0	0	1	0	0	999	999	999	999	999	999	999	999	999	999	999
2018	4	17	1	1	0	0	999	999	999	999	999	999	999	999	999	999	999	999
2018	4	18	0	1	1	0	0	999	999	999	999	999	999	999	999	999	999	999
2018	4	16	0	0	1	0	0	999	999	999	999	999	999	999	999	999	999	999
2018	4	17	1	1	1	0	0	999	999	999	999	999	999	999	999	999	999	999
2018	3	16	1	1	0	0	999	999	999	999	999	999	999	999	999	999	999	999
2018	3	17	0	1	1	0	0	999	999	999	999	999	999	999	999	999	999	999
2018	1	14	1	0	0	0	999	999	999	999	999	999	999	999	999	999	999	999
2018	1	15	0	0	1	0	0	999	999	999	999	999	999	999	999	999	999	999
2018	1	15	0	0	1	0	0	999	999	999	999	999	999	999	999	999	999	999
2018	1	14	1	1	1	0	0	999	999	999	999	999	999	999	999	999	999	999
2018	1	14	1	0	0	0	999	999	999	999	999	999	999	999	999	999	999	999
2018	1	17	1	1	0	0	999	999	999	999	999	999	999	999	999	999	999	999
2018	1	14	0	0	0	0	999	999	999	999	999	999	999	999	999	999	999	999
2018	1	15	0	0	0	0	999	999	999	999	999	999	999	999	999	999	999	999
2018	1	14	0	0	0	0	999	999	999	999	999	999	999	999	999	999	999	999
2018	1	16	0	0	1	0	0	999	999	999	999	999	999	999	999	999	999	999
2018	1	14	0	1	1	0	0	999	999	999	999	999	999	999	999	999	999	999
2018	1	14	1	0	0	0	999	999	999	999	999	999	999	999	999	999	999	999
2018	1	14	1	0	1	0	0	999	999	999	999	999	999	999	999	999	999	999
2018	1	14	0	0	0	0	999	999	999	999	999	999	999	999	999	999	999	999
2018	1	17	0	0	0	0	999	999	999	999	999	999	999	999	999	999	999	999
2018	1	15	0	0	0	0	999	999	999	999	999	999	999	999	999	999	999	999
2018	1	17	1	0	1	0	0	999	999	999	999	999	999	999	999	999	999	999
2018	1	18	1	0	0	0	999	999	999	999	999	999	999	999	999	999	999	999
2018	1	17	0	0	0	0	999	999	999	999	999	999	999	999	999	999	999	999
2018	1	17	1	0	0	0	999	999	999	999	999	999	999	999	999	999	999	999
2018	1	16	0	1	1	0	0	999	999	999	999	999	999	999	999	999	999	999
2018	1	15	0	1	0	0	999	999	999	999	999	999	999	999	999	999	999	999
2018	1	16	1	0	0	0	999	999	999	999	999	999	999	999	999	999	999	999
2018	1	16	0	0	0	0	999	999	999	999	999	999	999	999	999	999	999	999
2018	1	16	0	1	0	0	999	999	999	999	999	999	999	999	999	999	999	999
2018	1	16	0	1	0	0	999	999	999	999	999	999	999	999	999	999	999	999
2018	1	16	1	0	0	0	999	999	999	999	999	999	999	999	999	999	999	999
2018	1	15	0	0	0	0	999	999	999	999	999	999	999	999	999	999	999	999
2018	1	17	0	1	0	0	999	999	999	999	999	999	999	999	999	999	999	999
2018	1	17	0	0	0	0	999	999	999	999	999	999	999	999	999	999	999	999
2018	1	17	0	0	0	0	999	999	999	999	999	999	999	999	999	999	999	999
2018	1	16	0	0	0	0	999	999	999	999	999	999	999	999	999	999	999	999
2018	1	16	0	0	0	0	999	999	999	999	999	999	999	999	999	999	999	999
2018	1	16	0	0	0	0	999	999	999	999	999	999	999	999	999	999	999	999
2018	1	17	0	0	0	0	999	999	999	999	999	999	999	999	999	999	999	999
2018	1	18	0	0	1	0	0	999	999	999	999	999	999	999	999	999	999	999
2018	1	16	1	0	0	0	999	999	999	999	999	999	999	999	999	999	999	999
2018	1	16	0	0	0	0	999	999	999	999	999	999	999	999	999	999	999	999
2018	1	17	1	0	0	0	999	999	999	999	999	999	999	999	999	999	999	999
2018	1	17	0	1	1	0	0	999	999	999	999	999	999	999	999	999	999	999
2018	1	17	1	0	1	0	0	999	999	999	999	999	999	999	999	999	999	999
2018	1	17	1	0	0	0	999	999	999	999	999	999	999	999	999	999	999	999
2018	1	17	1	0	0	0	999	999	999	999	999	999	999	999	999	999	999	999
2018	1	17	0	0	0	0	999	999	999	999	999	999	999	999	999	999	999	999
2018	1	18	1	0	1	0	0	999	999	999	999	999	999	999	999	999	999	999
2018	1	17	0	0	0	0	999	999	999	999	999	999	999	999	999	999	999	999
2018	1	17	1	0	0	0	999	999	999	999	999	999	999	999	999	999	999	999
2018	1	17	1	0	1	0	0	999	999	999	999	999	999	999	999	999	999	999
2018	1	18	0	0	0	0	999	999	999	999	999	999	999	999	999	999	999	999
2018	1	17	0	0	0	0	999	999	999	999	999	999	999	999	999	999	999	999
2018	1	18	0	1	0	0	999	999	999	999	999	999	999	999	999	999	999	999
2018	1	18	1	0	1	0	0	999	999	999	999	999	999	999	999	999	999	999
2018	1	18	0	0	0	0	999	999	999	999	999	999	999	999	999	999	999	999
2018	1	18	1	0	0	0	999	999	999	999	999	999	999	999	999	999	999	999
2018	1	18	1	1	1	0	0	999	999	999	999	999	999	999	999	999	999	999
2018	1	17	0	0	0	0	999	999	999	999	999	999	999	999	999	999	999	999
2018	1	18	1	0	0	0	999	999	999	999	999	999	999	999	999	999	999	999
2018	2	16	0	1	0	0	999	999	999	999	999	999	999	999	999	999	999	999
2018	2	16	1	1	0	0	999	999	999	999	999	999	999	999	999	999	999	999
2018	2	16	1	1	0	0	999	999	999	999	999	999	999	999	999	999	999	999
2018	2	16	0	1	0	0	999	999	999	999	999	999	999	999	999	999	999	999
2018	2	17	1	1	0	0	999	999	999	999	999	999	999	999	999	999	999	999
2018	2	18	1	0	0	0	999	999	999	999	999	999	999	999	999	999	999	999
2018	2	16	0	0	0	0	999	999	999	999	999	999	999	999	999	999	999	999
2018	2	17	1	1	0	0	999	999	999	999	999	999	999	999	999	999	999	999
2018	2	18	1	1	0	0	999	999	999	999	999	999	999	999	999	999	999	999
2018	3	16	1	1	1	0	0	999	999	999	999	999	999	999	999	999	999	999
2018	3	15	1	1	1	0	0	999	999	999	999	999	999	999	999	999	999	999
2018	3	15	0	1	1	0	0	999	999	999	999	999	999	999	999	999	999	999
2018	3	14	1	1	1	0	0	999	999	999	999	999	999	999	999	999	999	999
2018	3	15	0	1	1	0	0	999	999	999	999	999	999	999	999	999	999	999
2018	3	14	1	1	1	0	0	999	999	999	999	999	999	999	999	999	999	999
2018	4	17	1	1	0	0	999	999	999	999	999	999	999	999	999	999	999	999
2018	4	16	1	1	1	0	0	999	999	999	999	999	999	999	999	999	999	999
2018	4	16	0	1	0	0	999	999	999	999	999	999	999	999	999	999	999	999
2018	4	16	1	1	1	0	0	999	999	999	999	999	999	999	999	999	999	999
2018	4	15	0	1	0	0	999	999	999	999	999	999	999	999	999	999	999	999
2018	4	17	1	1	0	0	999	999	999	999	999	999	999	999	999	999	999	999
2018	4	14	1	1	0	0	999	999	999	999	999	999	999	999	999	999	999	999
2018	4	17	1	0	1	0	0	999	999	999	999	999	999	999	999	999	999	999
2018	4	17	0	0	1	0	0	999	999	999	999	999	999	999	999	999	999	999
2018	4	15	0	1	1	0	0	999	999	999	999	999	999	999	999	999	999	999
2018	4	17	1	999	0	0	999	999	999	999	999	999	999	999	999	999	999	999
2018	4	15	0	1	1	0	0	999	999	999	999	999	999	999	999	999	999	999
2018	4	17	0	1	1	0	0	999	999	999	999	999	999	999	999	999	999	999
2018	4	15	1	0	1	0	0	999	999	999	999	999	999	999	999	999	999	999
2018	4	15	0	1	1	0	0	999	999	999	999	999	999	999	999	999	999	999
2018	4	18	1	1	1	0	0	999	999	999	999	999	999	999	999	999	999	999
2018	4	17	0	1	0	0	999	999	999	999	999	999	999	999	999	999	999	999
2018	4	17	1	1	1	0	0	999	999	999	999	999	999	999	999	999	999	999
2018	4	17	0	1	1	0	0	999	999	999	999	999	999	999	999	999	999	999
2018	4	17	0	0	1	0	0	999	999	999	999	999	999	999	999	999	999	999
2018	4	18	0	0	1	0	0	999	999	999	999	999	999	999	999	999	999	999
2018	3	15	1	0	1	0	0	999	999	999	999	999	999	999	999	999	999	999
2018	3	15	1	1	0	0	999	999	999	999	999	999	999	999	999	999	999	999
2018	3	16	1	1	1	0	0	999	999	999	999	999	999	999	999	999	999	999
2018	3	16	1	1	0	0	999	999	999	999	999	999	999	999	999	999	999	999
2018	1	15	1	0	0	0	999	999	999	999	999	999	999	999	999	999	999	999
2018	1	14	0	0	0	0	999	999	999	999	999	999	999	999	999	999	999	999
2018	1	15	0	0	0	0	999	999	999	999	999	999	999	999	999	999	999	999
2018	1	15	1	0	1	0	0	999	999	999	999	999	999	999	999	999	999	999
2018	1	15	0	0	0	0	999	999	999	999	999	999	999	999	999	999	999	999
2018	1	16	0	0	1	0	0	999	999	999	999	999	999	999	999	999	999	999
2018	1	15	0	0	0	0	999	999	999	999	999	999	999	999	999	999	999	999
2018	1	17	1	0	0	0	999	999	999	999	999	999	999	999	999	999	999	999
2018	1	17	0	0	1	0	0	999	999	999	999	999	999	999	999	999	999	999
2018	1	17	0	0	0	0	999	999	999	999	999	999	999	999	999	999	999	999
2018	1	16	0	0	0	0	999	999	999	999	999	999	999	999	999	999	999	999
2018	1	16	0	0	0	0	999	999	999	999	999	999	999	999	999	999	999	999
2018	1	16	1	0	0	0	999	999	999	999	999	999	999	999	999	999	999	999
2018	1	17	0	0	0	0	999	999	999	999	999	999	999	999	999	999	999	999
2018	1	17	0	0	0	0	999	999	999	999	999	999	999	999	999	999	999	999
2018	1	18	0	0	0	0	999	999	999	999	999	999	999	999	999	999	999	999
2018	1	17	0	0	0	0	999	999	999	999	999	999	999	999	999	999	999	999
2018	4	14	1	1	0	0	999	999	999	999	999	999	999	999	999	999	999	999
2018	3	14	0	0	0	0	999	999	999	999	999	999	999	999	999	999	999	999
2018	3	16	1	1	1	0	0	999	999	999	999	999	999	999	999	999	999	999
2018	1	15	1	0	0	0	999	999	999	999	999	999	999	999	999	999	999	999
2018	1	14	1	0	0	0	999	999	999	999	999	999	999	999	999	999	999	999
2018	1	15	0	0	0	0	999	999	999	999	999	999	999	999	999	999	999	999
2018	1	14	0	0	1	0	0	999	999	999	999	999	999	999	999	999	999	999
2018	1	14	0	0	0	0	999	999	999	999	999	999	999	999	999	999	999	999
2018	1	14	1	0	1	0	0	999	999	999	999	999	999	999	999	999	999	999
2018	1	14	0	0	0	0	999	999	999	999	999	999	999	999	999	999	999	999
2018	1	14	1	0	0	0	999	999	999	999	999	999	999	999	999	999	999	999
2018	1	15	1	0	0	0	999	999	999	999	999	999	999	999	999	999	999	999
2018	1	15	0	1	0	0	999	999	999	999	999	999	999	999	999	999	999	999
2018	1	14	1	0	0	0	999	999	999	999	999	999	999	999	999	999	999	999
2018	1	15	1	0	0	0	999	999	999	999	999	999	999	999	999	999	999	999
2018	1	14	0	0	0	0	999	999	999	999	999	999	999	999	999	999	999	999
2018	1	15	1	999	0	0	999	999	999	999	999	999	999	999	999	999	999	999
2018	1	16	1	0	0	0	999	999	999	999	999	999	999	999	999	999	999	999
2018	1	15	1	0	0	0	999	999	999	999	999	999	999	999	999	999	999	999
2018	1	14	0	1	0	0	999	999	999	999	999	999	999	999	999	999	999	999
2018	1	14	1	0	0	0	999	999	999	999	999	999	999	999	999	999	999	999
2018	1	14	0	1	1	0	0	999	999	999	999	999	999	999	999	999	999	999
2018	1	14	0	0	0	0	999	999	999	999	999	999	999	999	999	999	999	999
2018	1	14	1	0	0	0	999	999	999	999	999	999	999	999	999	999	999	999
2018	1	14	0	0	0	0	999	999	999	999	999	999	999	999	999	999	999	999
2018	1	15	0	1	0	0	999	999	999	999	999	999	999	999	999	999	999	999
2018	1	15	0	0	0	0	999	999	999	999	999	999	999	999	999	999	999	999
2018	1	15	0	1	0	0	999	999	999	999	999	999	999	999	999	999	999	999
2018	1	14	0	1	0	0	999	999	999	999	999	999	999	999	999	999	999	999
2018	1	14	0	0	1	0	0	999	999	999	999	999	999	999	999	999	999	999
2018	1	14	1	1	0	0	999	999	999	999	999	999	999	999	999	999	999	999
2018	1	15	0	1	0	0	999	999	999	999	999	999	999	999	999	999	999	999
2018	1	15	1	0	0	0	999	999	999	999	999	999	999	999	999	999	999	999
2018	1	15	1	1	0	0	999	999	999	999	999	999	999	999	999	999	999	999
2018	1	14	0	1	0	0	999	999	999	999	999	999	999	999	999	999	999	999
2018	1	14	1	0	0	0	999	999	999	999	999	999	999	999	999	999	999	999
2018	1	15	1	0	0	0	999	999	999	999	999	999	999	999	999	999	999	999
2018	1	15	1	1	0	0	999	999	999	999	999	999	999	999	999	999	999	999
2018	1	15	1	0	0	0	999	999	999	999	999	999	999	999	999	999	999	999
2018	1	14	0	0	0	0	999	999	999	999	999	999	999	999	999	999	999	999
2018	1	14	0	0	0	0	999	999	999	999	999	999	999	999	999	999	999	999
2018	1	15	1	0	0	0	999	999	999	999	999	999	999	999	999	999	999	999
2018	1	15	1	0	0	0	999	999	999	999	999	999	999	999	999	999	999	999
2018	1	14	0	0	0	0	999	999	999	999	999	999	999	999	999	999	999	999
2018	1	15	0	0	0	0	999	999	999	999	999	999	999	999	999	999	999	999
2018	1	15	0	0	0	0	999	999	999	999	999	999	999	999	999	999	999	999
2018	1	14	1	0	0	0	999	999	999	999	999	999	999	999	999	999	999	999
2018	1	14	1	0	0	0	999	999	999	999	999	999	999	999	999	999	999	999
2018	1	15	1	0	0	0	999	999	999	999	999	999	999	999	999	999	999	999
2018	1	15	1	0	0	0	999	999	999	999	999	999	999	999	999	999	999	999
2018	1	15	1	0	0	0	999	999	999	999	999	999	999	999	999	999	999	999
2018	1	15	0	0	0	0	999	999	999	999	999	999	999	999	999	999	999	999
2018	1	14	0	0	0	0	999	999	999	999	999	999	999	999	999	999	999	999
2018	1	14	1	1	0	0	999	999	999	999	999	999	999	999	999	999	999	999
2018	1	15	0	0	0	0	999	999	999	999	999	999	999	999	999	999	999	999
2018	1	15	1	1	0	0	999	999	999	999	999	999	999	999	999	999	999	999
2018	1	14	0	0	0	0	999	999	999	999	999	999	999	999	999	999	999	999
2018	1	14	1	1	0	0	999	999	999	999	999	999	999	999	999	999	999	999
2018	1	15	0	1	0	0	999	999	999	999	999	999	999	999	999	999	999	999
2018	1	15	1	0	0	0	999	999	999	999	999	999	999	999	999	999	999	999
2018	1	15	0	1	0	0	999	999	999	999	999	999	999	999	999	999	999	999
2018	1	16	1	0	0	0	999	999	999	999	999	999	999	999	999	999	999	999
2018	1	15	0	0	0	0	999	999	999	999	999	999	999	999	999	999	999	999
2018	1	14	1	0	0	0	999	999	999	999	999	999	999	999	999	999	999	999
2018	1	15	0	0	0	0	999	999	999	999	999	999	999	999	999	999	999	999
2018	1	15	1	1	0	0	999	999	999	999	999	999	999	999	999	999	999	999
2018	1	14	0	0	0	0	999	999	999	999	999	999	999	999	999	999	999	999
2018	1	14	0	0	0	0	999	999	999	999	999	999	999	999	999	999	999	999
2018	1	15	0	1	1	0	0	999	999	999	999	999	999	999	999	999	999	999
2018	1	14	0	0	0	0	999	999	999	999	999	999	999	999	999	999	999	999
2018	1	15	1	1	0	0	999	999	999	999	999	999	999	999	999	999	999	999
2018	1	14	1	1	0	0	999	999	999	999	999	999	999	999	999	999	999	999
2018	1	14	1	1	0	0	999	999	999	999	999	999	999	999	999	999	999	999
2018	1	14	0	1	0	0	999	999	999	999	999	999	999	999	999	999	999	999
2018	1	15	0	0	0	0	999	999	999	999	999	999	999	999	999	999	999	999
2018	1	14	0	1	0	0	999	999	999	999	999	999	999	999	999	999	999	999
2018	1	14	0	0	0	0	999	999	999	999	999	999	999	999	999	999	999	999
2018	1	16	1	0	0	0	999	999	999	999	999	999	999	999	999	999	999	999
2018	1	15	0	0	0	0	999	999	999	999	999	999	999	999	999	999	999	999
2018	1	15	1	0	0	0	999	999	999	999	999	999	999	999	999	999	999	999
2018	1	15	0	0	0	0	999	999	999	999	999	999	999	999	999	999	999	999
2018	1	15	0	0	0	0	999	999	999	999	999	999	999	999	999	999	999	999
2018	1	14	1	0	0	0	999	999	999	999	999	999	999	999	999	999	999	999
2018	1	14	0	1	0	0	999	999	999	999	999	999	999	999	999	999	999	999
2018	1	14	0	0	0	0	999	999	999	999	999	999	999	999	999	999	999	999
2018	1	14	0	0	1	0	0	999	999	999	999	999	999	999	999	999	999	999
2018	1	13	1	0	0	0	999	999	999	999	999	999	999	999	999	999	999	999
2018	1	15	0	0	0	0	999	999	999	999	999	999	999	999	999	999	999	999
2018	1	15	0	1	0	0	999	999	999	999	999	999	999	999	999	999	999	999
2018	1	14	1	0	0	0	999	999	999	999	999	999	999	999	999	999	999	999
2018	1	15	1	0	0	0	999	999	999	999	999	999	999	999	999	999	999	999
2018	1	15	1	1	0	0	999	999	999	999	999	999	999	999	999	999	999	999
2018	1	15	1	0	0	0	999	999	999	999	999	999	999	999	999	999	999	999
2018	1	14	0	0	0	0	999	999	999	999	999	999	999	999	999	999	999	999
2018	1	15	1	0	0	0	999	999	999	999	999	999	999	999	999	999	999	999
2018	1	15	0	0	0	0	999	999	999	999	999	999	999	999	999	999	999	999
2018	1	15	1	0	0	0	999	999	999	999	999	999	999	999	999	999	999	999
2018	1	14	0	1	0	0	999	999	999	999	999	999	999	999	999	999	999	999
2018	1	15	1	0	0	0	999	999	999	999	999	999	999	999	999	999	999	999
2018	1	15	0	1	0	0	999	999	999	999	999	999	999	999	999	999	999	999
2018	1	14	1	0	0	0	999	999	999	999	999	999	999	999	999	999	999	999
2018	1	14	1	0	0	0	999	999	999	999	999	999	999	999	999	999	999	999
2018	1	15	1	0	0	0	999	999	999	999	999	999	999	999	999	999	999	999
2018	1	999	999	999	0	0	999	999	999	999	999	999	999	999	999	999	999	999
2018	1	15	0	0	1	0	0	999	999	999	999	999	999	999	999	999	999	999
2018	1	15	0	0	0	0	999	999	999	999	999	999	999	999	999	999	999	999
2018	1	15	0	0	0	0	999	999	999	999	999	999	999	999	999	999	999	999
2018	1	15	0	1	0	0	999	999	999	999	999	999	999	999	999	999	999	999
2018	1	14	0	0	0	0	999	999	999	999	999	999	999	999	999	999	999	999
2018	1	14	0	0	0	0	999	999	999	999	999	999	999	999	999	999	999	999
2018	1	14	0	1	0	0	999	999	999	999	999	999	999	999	999	999	999	999
2018	1	15	1	0	0	0	999	999	999	999	999	999	999	999	999	999	999	999
2018	1	15	1	0	0	0	999	999	999	999	999	999	999	999	999	999	999	999
2018	1	15	1	1	1	0	0	999	999	999	999	999	999	999	999	999	999	999
2018	1	15	1	0	0	0	999	999	999	999	999	999	999	999	999	999	999	999
2018	1	15	0	0	0	0	999	999	999	999	999	999	999	999	999	999	999	999
2018	1	15	0	0	0	0	999	999	999	999	999	999	999	999	999	999	999	999
2018	1	14	1	1	0	0	999	999	999	999	999	999	999	999	999	999	999	999
2018	1	15	1	0	0	0	999	999	999	999	999	999	999	999	999	999	999	999
2018	1	14	1	0	0	0	999	999	999	999	999	999	999	999	999	999	999	999
2018	1	14	0	0	0	0	999	999	999	999	999	999	999	999	999	999	999	999
2018	1	15	1	0	0	0	999	999	999	999	999	999	999	999	999	999	999	999
2018	1	14	0	0	0	0	999	999	999	999	999	999	999	999	999	999	999	999
2018	1	15	1	0	0	0	999	999	999	999	999	999	999	999	999	999	999	999
2018	1	15	1	1	0	0	999	999	999	999	999	999	999	999	999	999	999	999
2018	1	14	1	0	0	0	999	999	999	999	999	999	999	999	999	999	999	999
2018	1	15	0	0	0	0	999	999	999	999	999	999	999	999	999	999	999	999
2018	1	16	1	0	0	0	999	999	999	999	999	999	999	999	999	999	999	999
2018	1	14	1	0	0	0	999	999	999	999	999	999	999	999	999	999	999	999
2018	1	16	1	0	0	0	999	999	999	999	999	999	999	999	999	999	999	999
2018	1	14	1	0	0	0	999	999	999	999	999	999	999	999	999	999	999	999
2018	1	14	0	0	0	0	999	999	999	999	999	999	999	999	999	999	999	999
2018	1	15	1	0	0	0	999	999	999	999	999	999	999	999	999	999	999	999
2018	1	15	1	0	0	0	999	999	999	999	999	999	999	999	999	999	999	999
2018	1	15	0	0	0	0	999	999	999	999	999	999	999	999	999	999	999	999
2018	1	15	1	1	1	0	0	999	999	999	999	999	999	999	999	999	999	999
2018	1	15	0	0	0	0	999	999	999	999	999	999	999	999	999	999	999	999
2018	1	15	1	0	0	0	999	999	999	999	999	999	999	999	999	999	999	999
2018	1	15	0	1	0	0	999	999	999	999	999	999	999	999	999	999	999	999
2018	1	15	0	0	0	0	999	999	999	999	999	999	999	999	999	999	999	999
2018	1	16	1	0	0	0	999	999	999	999	999	999	999	999	999	999	999	999
2018	1	14	0	0	0	0	999	999	999	999	999	999	999	999	999	999	999	999
2018	1	14	1	1	0	0	999	999	999	999	999	999	999	999	999	999	999	999
2018	1	15	1	0	0	0	999	999	999	999	999	999	999	999	999	999	999	999
2018	1	14	1	0	0	0	999	999	999	999	999	999	999	999	999	999	999	999
2018	1	15	0	0	0	0	999	999	999	999	999	999	999	999	999	999	999	999
2018	1	15	1	0	0	0	999	999	999	999	999	999	999	999	999	999	999	999
2018	1	15	1	1	0	0	999	999	999	999	999	999	999	999	999	999	999	999
2018	1	15	1	0	0	0	999	999	999	999	999	999	999	999	999	999	999	999
2018	1	15	0	1	0	0	999	999	999	999	999	999	999	999	999	999	999	999
2018	1	15	0	0	0	0	999	999	999	999	999	999	999	999	999	999	999	999
2018	1	15	1	0	0	0	999	999	999	999	999	999	999	999	999	999	999	999
2018	1	16	0	0	0	0	999	999	999	999	999	999	999	999	999	999	999	999
2018	1	14	0	1	1	0	0	999	999	999	999	999	999	999	999	999	999	999
2018	1	14	1	1	0	0	999	999	999	999	999	999	999	999	999	999	999	999
2018	1	14	1	0	0	0	999	999	999	999	999	999	999	999	999	999	999	999
2018	1	14	1	0	0	0	999	999	999	999	999	999	999	999	999	999	999	999
2018	1	14	1	1	0	0	999	999	999	999	999	999	999	999	999	999	999	999
2018	1	15	0	0	0	0	999	999	999	999	999	999	999	999	999	999	999	999
2018	1	14	0	0	0	0	999	999	999	999	999	999	999	999	999	999	999	999
2018	1	16	0	0	0	0	999	999	999	999	999	999	999	999	999	999	999	999
2018	1	15	0	0	0	0	999	999	999	999	999	999	999	999	999	999	999	999
2018	1	17	1	0	0	0	999	999	999	999	999	999	999	999	999	999	999	999
2018	1	15	1	0	0	0	999	999	999	999	999	999	999	999	999	999	999	999
2018	1	16	1	0	0	0	999	999	999	999	999	999	999	999	999	999	999	999
2018	1	16	0	0	1	0	0	999	999	999	999	999	999	999	999	999	999	999
2018	1	16	1	1	0	0	999	999	999	999	999	999	999	999	999	999	999	999
2018	1	17	1	0	0	0	999	999	999	999	999	999	999	999	999	999	999	999
2018	1	15	1	0	1	0	0	999	999	999	999	999	999	999	999	999	999	999
2018	1	16	0	0	0	0	999	999	999	999	999	999	999	999	999	999	999	999
2018	1	17	1	1	0	0	999	999	999	999	999	999	999	999	999	999	999	999
2018	1	16	1	0	0	0	999	999	999	999	999	999	999	999	999	999	999	999
2018	1	15	1	1	0	0	999	999	999	999	999	999	999	999	999	999	999	999
2018	1	16	0	0	0	0	999	999	999	999	999	999	999	999	999	999	999	999
2018	1	16	0	0	0	0	999	999	999	999	999	999	999	999	999	999	999	999
2018	1	15	0	0	0	0	999	999	999	999	999	999	999	999	999	999	999	999
2018	1	15	0	0	0	0	999	999	999	999	999	999	999	999	999	999	999	999
2018	1	16	0	0	0	0	999	999	999	999	999	999	999	999	999	999	999	999
2018	1	16	1	0	0	0	999	999	999	999	999	999	999	999	999	999	999	999
2018	1	18	1	0	1	0	0	999	999	999	999	999	999	999	999	999	999	999
2018	1	16	1	0	0	0	999	999	999	999	999	999	999	999	999	999	999	999
2018	1	16	1	0	0	0	999	999	999	999	999	999	999	999	999	999	999	999
2018	1	15	0	0	0	0	999	999	999	999	999	999	999	999	999	999	999	999
2018	1	16	0	0	0	0	999	999	999	999	999	999	999	999	999	999	999	999
2018	1	15	0	0	0	0	999	999	999	999	999	999	999	999	999	999	999	999
2018	1	16	0	0	0	0	999	999	999	999	999	999	999	999	999	999	999	999
2018	1	16	0	0	0	0	999	999	999	999	999	999	999	999	999	999	999	999
2018	1	16	1	1	0	0	999	999	999	999	999	999	999	999	999	999	999	999
2018	1	15	0	0	0	0	999	999	999	999	999	999	999	999	999	999	999	999
2018	1	17	0	1	1	0	0	999	999	999	999	999	999	999	999	999	999	999
2018	1	16	0	0	0	0	999	999	999	999	999	999	999	999	999	999	999	999
2018	1	17	0	0	0	0	999	999	999	999	999	999	999	999	999	999	999	999
2018	1	16	0	0	0	0	999	999	999	999	999	999	999	999	999	999	999	999
2018	1	16	1	0	0	0	999	999	999	999	999	999	999	999	999	999	999	999
2018	1	16	0	0	0	0	999	999	999	999	999	999	999	999	999	999	999	999
2018	1	15	0	0	0	0	999	999	999	999	999	999	999	999	999	999	999	999
2018	1	17	1	0	0	0	999	999	999	999	999	999	999	999	999	999	999	999
2018	1	15	0	1	0	0	999	999	999	999	999	999	999	999	999	999	999	999
2018	1	16	1	0	0	0	999	999	999	999	999	999	999	999	999	999	999	999
2018	1	16	1	1	0	0	999	999	999	999	999	999	999	999	999	999	999	999
2018	1	15	1	1	1	0	0	999	999	999	999	999	999	999	999	999	999	999
2018	1	15	0	1	0	0	999	999	999	999	999	999	999	999	999	999	999	999
2018	1	16	1	0	0	0	999	999	999	999	999	999	999	999	999	999	999	999
2018	1	17	1	0	0	0	999	999	999	999	999	999	999	999	999	999	999	999
2018	1	15	1	0	0	0	999	999	999	999	999	999	999	999	999	999	999	999
2018	1	16	1	0	0	0	999	999	999	999	999	999	999	999	999	999	999	999
2018	1	16	1	0	0	0	999	999	999	999	999	999	999	999	999	999	999	999
2018	1	15	1	0	0	0	999	999	999	999	999	999	999	999	999	999	999	999
2018	1	16	0	0	0	0	999	999	999	999	999	999	999	999	999	999	999	999
2018	1	19	1	0	0	0	999	999	999	999	999	999	999	999	999	999	999	999
2018	1	16	0	0	0	0	999	999	999	999	999	999	999	999	999	999	999	999
2018	1	15	1	0	0	0	999	999	999	999	999	999	999	999	999	999	999	999
2018	1	16	0	0	0	0	999	999	999	999	999	999	999	999	999	999	999	999
2018	1	15	1	0	0	0	999	999	999	999	999	999	999	999	999	999	999	999
2018	1	16	1	1	0	0	999	999	999	999	999	999	999	999	999	999	999	999
2018	1	15	1	0	0	0	999	999	999	999	999	999	999	999	999	999	999	999
2018	1	15	0	0	0	0	999	999	999	999	999	999	999	999	999	999	999	999
2018	1	16	1	1	0	0	999	999	999	999	999	999	999	999	999	999	999	999
2018	1	15	1	0	0	0	999	999	999	999	999	999	999	999	999	999	999	999
2018	1	17	1	0	0	0	999	999	999	999	999	999	999	999	999	999	999	999
2018	1	15	1	0	0	0	999	999	999	999	999	999	999	999	999	999	999	999
2018	1	16	0	0	0	0	999	999	999	999	999	999	999	999	999	999	999	999
2018	1	17	1	0	0	0	999	999	999	999	999	999	999	999	999	999	999	999
2018	1	15	0	0	0	0	999	999	999	999	999	999	999	999	999	999	999	999
2018	1	15	0	0	0	0	999	999	999	999	999	999	999	999	999	999	999	999
2018	1	15	1	0	0	0	999	999	999	999	999	999	999	999	999	999	999	999
2018	1	15	0	1	0	0	999	999	999	999	999	999	999	999	999	999	999	999
2018	1	17	1	0	0	0	999	999	999	999	999	999	999	999	999	999	999	999
2018	1	16	0	0	1	0	0	999	999	999	999	999	999	999	999	999	999	999
2018	1	16	1	1	0	0	999	999	999	999	999	999	999	999	999	999	999	999
2018	1	19	1	0	0	0	999	999	999	999	999	999	999	999	999	999	999	999
2018	1	15	1	0	0	0	999	999	999	999	999	999	999	999	999	999	999	999
2018	1	17	1	0	0	0	999	999	999	999	999	999	999	999	999	999	999	999
2018	1	16	0	1	0	0	999	999	999	999	999	999	999	999	999	999	999	999
2018	1	15	0	1	0	0	999	999	999	999	999	999	999	999	999	999	999	999
2018	1	16	1	0	0	0	999	999	999	999	999	999	999	999	999	999	999	999
2018	1	16	0	1	0	0	999	999	999	999	999	999	999	999	999	999	999	999
2018	1	16	0	0	0	0	999	999	999	999	999	999	999	999	999	999	999	999
2018	1	15	0	1	1	0	0	999	999	999	999	999	999	999	999	999	999	999
2018	1	15	0	0	0	0	999	999	999	999	999	999	999	999	999	999	999	999
2018	1	16	0	0	0	0	999	999	999	999	999	999	999	999	999	999	999	999
2018	1	16	0	0	0	0	999	999	999	999	999	999	999	999	999	999	999	999
2018	1	17	0	0	0	0	999	999	999	999	999	999	999	999	999	999	999	999
2018	1	16	0	0	0	0	999	999	999	999	999	999	999	999	999	999	999	999
2018	1	17	1	0	0	0	999	999	999	999	999	999	999	999	999	999	999	999
2018	1	16	0	0	0	0	999	999	999	999	999	999	999	999	999	999	999	999
2018	1	16	0	0	0	0	999	999	999	999	999	999	999	999	999	999	999	999
2018	1	16	0	0	0	0	999	999	999	999	999	999	999	999	999	999	999	999
2018	1	15	1	1	0	0	999	999	999	999	999	999	999	999	999	999	999	999
2018	1	17	1	0	0	0	999	999	999	999	999	999	999	999	999	999	999	999
2018	1	16	1	0	1	0	0	999	999	999	999	999	999	999	999	999	999	999
2018	1	15	0	0	0	0	999	999	999	999	999	999	999	999	999	999	999	999
2018	1	15	1	0	0	0	999	999	999	999	999	999	999	999	999	999	999	999
2018	1	15	0	0	0	0	999	999	999	999	999	999	999	999	999	999	999	999
2018	1	17	1	0	0	0	999	999	999	999	999	999	999	999	999	999	999	999
2018	1	16	0	1	0	0	999	999	999	999	999	999	999	999	999	999	999	999
2018	1	16	1	1	0	0	999	999	999	999	999	999	999	999	999	999	999	999
2018	1	15	1	1	0	0	999	999	999	999	999	999	999	999	999	999	999	999
2018	1	16	0	0	0	0	999	999	999	999	999	999	999	999	999	999	999	999
2018	1	15	1	1	0	0	999	999	999	999	999	999	999	999	999	999	999	999
2018	1	16	0	1	0	0	999	999	999	999	999	999	999	999	999	999	999	999
2018	1	15	0	0	0	0	999	999	999	999	999	999	999	999	999	999	999	999
2018	1	15	1	0	0	0	999	999	999	999	999	999	999	999	999	999	999	999
2018	1	16	1	0	0	0	999	999	999	999	999	999	999	999	999	999	999	999
2018	1	15	1	1	0	0	999	999	999	999	999	999	999	999	999	999	999	999
2018	1	15	0	0	0	0	999	999	999	999	999	999	999	999	999	999	999	999
2018	1	15	0	0	0	0	999	999	999	999	999	999	999	999	999	999	999	999
2018	1	16	1	0	0	0	999	999	999	999	999	999	999	999	999	999	999	999
2018	1	17	0	0	0	0	999	999	999	999	999	999	999	999	999	999	999	999
2018	1	15	0	1	0	0	999	999	999	999	999	999	999	999	999	999	999	999
2018	1	15	0	0	0	0	999	999	999	999	999	999	999	999	999	999	999	999
2018	1	17	1	1	0	0	999	999	999	999	999	999	999	999	999	999	999	999
2018	1	16	0	0	0	0	999	999	999	999	999	999	999	999	999	999	999	999
2018	1	15	0	1	0	0	999	999	999	999	999	999	999	999	999	999	999	999
2018	1	16	1	0	0	0	999	999	999	999	999	999	999	999	999	999	999	999
2018	1	16	0	0	0	0	999	999	999	999	999	999	999	999	999	999	999	999
2018	1	15	0	0	0	0	999	999	999	999	999	999	999	999	999	999	999	999
2018	1	16	1	0	0	0	999	999	999	999	999	999	999	999	999	999	999	999
2018	1	15	0	1	0	0	999	999	999	999	999	999	999	999	999	999	999	999
2018	1	16	1	0	0	0	999	999	999	999	999	999	999	999	999	999	999	999
2018	1	15	0	0	0	0	999	999	999	999	999	999	999	999	999	999	999	999
2018	1	17	0	0	0	0	999	999	999	999	999	999	999	999	999	999	999	999
2018	1	16	0	1	0	0	999	999	999	999	999	999	999	999	999	999	999	999
2018	1	16	1	1	0	0	999	999	999	999	999	999	999	999	999	999	999	999
2018	1	15	1	1	0	0	999	999	999	999	999	999	999	999	999	999	999	999
2018	1	15	1	0	0	0	999	999	999	999	999	999	999	999	999	999	999	999
2018	1	15	1	0	1	0	0	999	999	999	999	999	999	999	999	999	999	999
2018	1	16	1	0	0	0	999	999	999	999	999	999	999	999	999	999	999	999
2018	1	16	0	0	0	0	999	999	999	999	999	999	999	999	999	999	999	999
2018	1	15	0	1	0	0	999	999	999	999	999	999	999	999	999	999	999	999
2018	1	16	1	0	0	0	999	999	999	999	999	999	999	999	999	999	999	999
2018	1	16	1	0	0	0	999	999	999	999	999	999	999	999	999	999	999	999
2018	1	15	0	1	0	0	999	999	999	999	999	999	999	999	999	999	999	999
2018	1	15	0	0	0	0	999	999	999	999	999	999	999	999	999	999	999	999
2018	1	15	0	0	0	0	999	999	999	999	999	999	999	999	999	999	999	999
2018	1	16	0	0	0	0	999	999	999	999	999	999	999	999	999	999	999	999
2018	1	15	1	0	0	0	999	999	999	999	999	999	999	999	999	999	999	999
2018	1	16	1	0	1	0	0	999	999	999	999	999	999	999	999	999	999	999
2018	1	16	1	1	0	0	999	999	999	999	999	999	999	999	999	999	999	999
2018	1	15	0	0	1	0	0	999	999	999	999	999	999	999	999	999	999	999
2018	1	16	1	0	0	0	999	999	999	999	999	999	999	999	999	999	999	999
2018	1	16	1	0	0	0	999	999	999	999	999	999	999	999	999	999	999	999
2018	1	16	0	0	0	0	999	999	999	999	999	999	999	999	999	999	999	999
2018	1	15	0	0	0	0	999	999	999	999	999	999	999	999	999	999	999	999
2018	1	15	1	0	0	0	999	999	999	999	999	999	999	999	999	999	999	999
2018	1	16	0	0	0	0	999	999	999	999	999	999	999	999	999	999	999	999
2018	1	15	1	1	0	0	999	999	999	999	999	999	999	999	999	999	999	999
2018	1	16	1	0	0	0	999	999	999	999	999	999	999	999	999	999	999	999
2018	1	15	0	0	0	0	999	999	999	999	999	999	999	999	999	999	999	999
2018	1	16	1	0	0	0	999	999	999	999	999	999	999	999	999	999	999	999
2018	1	17	1	0	0	0	999	999	999	999	999	999	999	999	999	999	999	999
2018	1	16	1	1	0	0	999	999	999	999	999	999	999	999	999	999	999	999
2018	1	15	1	0	0	0	999	999	999	999	999	999	999	999	999	999	999	999
2018	1	16	1	0	0	0	999	999	999	999	999	999	999	999	999	999	999	999
2018	1	16	0	0	0	0	999	999	999	999	999	999	999	999	999	999	999	999
2018	1	15	1	1	0	0	999	999	999	999	999	999	999	999	999	999	999	999
2018	1	15	1	1	0	0	999	999	999	999	999	999	999	999	999	999	999	999
2018	1	15	0	1	0	0	999	999	999	999	999	999	999	999	999	999	999	999
2018	1	15	0	0	1	0	0	999	999	999	999	999	999	999	999	999	999	999
2018	1	15	0	0	0	0	999	999	999	999	999	999	999	999	999	999	999	999
2018	1	15	0	1	0	0	999	999	999	999	999	999	999	999	999	999	999	999
2018	1	15	0	0	1	0	0	999	999	999	999	999	999	999	999	999	999	999
2018	1	15	0	0	0	0	999	999	999	999	999	999	999	999	999	999	999	999
2018	1	16	1	1	0	0	999	999	999	999	999	999	999	999	999	999	999	999
2018	1	15	0	0	0	0	999	999	999	999	999	999	999	999	999	999	999	999
2018	1	16	0	0	0	0	999	999	999	999	999	999	999	999	999	999	999	999
2018	1	15	0	0	0	0	999	999	999	999	999	999	999	999	999	999	999	999
2018	1	15	0	0	1	0	0	999	999	999	999	999	999	999	999	999	999	999
2018	1	15	0	0	1	0	0	999	999	999	999	999	999	999	999	999	999	999
2018	1	18	1	0	0	0	999	999	999	999	999	999	999	999	999	999	999	999
2018	1	17	1	1	0	0	999	999	999	999	999	999	999	999	999	999	999	999
2018	1	17	1	0	0	0	999	999	999	999	999	999	999	999	999	999	999	999
2018	1	16	0	0	0	0	999	999	999	999	999	999	999	999	999	999	999	999
2018	1	16	0	0	0	0	999	999	999	999	999	999	999	999	999	999	999	999
2018	1	16	0	0	1	0	0	999	999	999	999	999	999	999	999	999	999	999
2018	1	15	0	0	0	0	999	999	999	999	999	999	999	999	999	999	999	999
2018	1	17	0	0	0	0	999	999	999	999	999	999	999	999	999	999	999	999
2018	1	17	1	0	0	0	999	999	999	999	999	999	999	999	999	999	999	999
2018	1	19	1	1	0	0	999	999	999	999	999	999	999	999	999	999	999	999
2018	1	17	0	0	0	0	999	999	999	999	999	999	999	999	999	999	999	999
2018	1	16	1	0	0	0	999	999	999	999	999	999	999	999	999	999	999	999
2018	1	16	0	0	0	0	999	999	999	999	999	999	999	999	999	999	999	999
2018	1	16	1	0	0	0	999	999	999	999	999	999	999	999	999	999	999	999
2018	1	18	0	0	0	0	999	999	999	999	999	999	999	999	999	999	999	999
2018	1	17	1	0	0	0	999	999	999	999	999	999	999	999	999	999	999	999
2018	1	17	1	1	1	0	0	999	999	999	999	999	999	999	999	999	999	999
2018	1	16	0	1	1	0	0	999	999	999	999	999	999	999	999	999	999	999
2018	1	17	0	0	0	0	999	999	999	999	999	999	999	999	999	999	999	999
2018	1	17	1	0	0	0	999	999	999	999	999	999	999	999	999	999	999	999
2018	1	17	1	0	0	0	999	999	999	999	999	999	999	999	999	999	999	999
2018	1	17	0	1	0	0	999	999	999	999	999	999	999	999	999	999	999	999
2018	1	16	0	1	0	0	999	999	999	999	999	999	999	999	999	999	999	999
2018	1	15	0	0	0	0	999	999	999	999	999	999	999	999	999	999	999	999
2018	1	18	1	0	0	0	999	999	999	999	999	999	999	999	999	999	999	999
2018	1	16	1	0	0	0	999	999	999	999	999	999	999	999	999	999	999	999
2018	1	16	0	0	0	0	999	999	999	999	999	999	999	999	999	999	999	999
2018	1	18	1	1	0	0	999	999	999	999	999	999	999	999	999	999	999	999
2018	1	16	1	0	0	0	999	999	999	999	999	999	999	999	999	999	999	999
2018	1	17	0	0	0	0	999	999	999	999	999	999	999	999	999	999	999	999
2018	1	16	0	0	0	0	999	999	999	999	999	999	999	999	999	999	999	999
2018	1	17	0	1	0	0	999	999	999	999	999	999	999	999	999	999	999	999
2018	1	15	0	0	0	0	999	999	999	999	999	999	999	999	999	999	999	999
2018	1	18	0	0	0	0	999	999	999	999	999	999	999	999	999	999	999	999
2018	1	17	1	0	0	0	999	999	999	999	999	999	999	999	999	999	999	999
2018	1	16	0	0	0	0	999	999	999	999	999	999	999	999	999	999	999	999
2018	1	16	1	0	0	0	999	999	999	999	999	999	999	999	999	999	999	999
2018	1	17	0	0	0	0	999	999	999	999	999	999	999	999	999	999	999	999
2018	1	17	1	1	0	0	999	999	999	999	999	999	999	999	999	999	999	999
2018	1	17	0	0	0	0	999	999	999	999	999	999	999	999	999	999	999	999
2018	1	16	1	0	0	0	999	999	999	999	999	999	999	999	999	999	999	999
2018	1	17	0	1	0	0	999	999	999	999	999	999	999	999	999	999	999	999
2018	1	16	1	0	0	0	999	999	999	999	999	999	999	999	999	999	999	999
2018	1	17	1	0	0	0	999	999	999	999	999	999	999	999	999	999	999	999
2018	1	17	1	0	0	0	999	999	999	999	999	999	999	999	999	999	999	999
2018	1	15	0	0	0	0	999	999	999	999	999	999	999	999	999	999	999	999
2018	1	16	0	0	1	0	0	999	999	999	999	999	999	999	999	999	999	999
2018	1	17	0	0	0	0	999	999	999	999	999	999	999	999	999	999	999	999
2018	1	18	0	0	0	0	999	999	999	999	999	999	999	999	999	999	999	999
2018	1	16	1	0	0	0	999	999	999	999	999	999	999	999	999	999	999	999
2018	1	17	0	1	0	0	999	999	999	999	999	999	999	999	999	999	999	999
2018	1	16	0	0	0	0	999	999	999	999	999	999	999	999	999	999	999	999
2018	1	16	1	0	0	0	999	999	999	999	999	999	999	999	999	999	999	999
2018	1	16	0	0	0	0	999	999	999	999	999	999	999	999	999	999	999	999
2018	1	17	0	0	0	0	999	999	999	999	999	999	999	999	999	999	999	999
2018	1	16	0	0	0	0	999	999	999	999	999	999	999	999	999	999	999	999
2018	1	16	0	0	0	0	999	999	999	999	999	999	999	999	999	999	999	999
2018	1	17	1	0	0	0	999	999	999	999	999	999	999	999	999	999	999	999
2018	1	17	1	0	0	0	999	999	999	999	999	999	999	999	999	999	999	999
2018	1	16	1	0	0	0	999	999	999	999	999	999	999	999	999	999	999	999
2018	1	17	0	0	0	0	999	999	999	999	999	999	999	999	999	999	999	999
2018	1	16	0	0	0	0	999	999	999	999	999	999	999	999	999	999	999	999
2018	1	17	0	0	0	0	999	999	999	999	999	999	999	999	999	999	999	999
2018	1	16	0	0	0	0	999	999	999	999	999	999	999	999	999	999	999	999
2018	1	17	1	0	0	0	999	999	999	999	999	999	999	999	999	999	999	999
2018	1	18	1	0	0	0	999	999	999	999	999	999	999	999	999	999	999	999
2018	1	17	0	1	1	0	0	999	999	999	999	999	999	999	999	999	999	999
2018	1	17	0	0	0	0	999	999	999	999	999	999	999	999	999	999	999	999
2018	1	17	0	0	0	0	999	999	999	999	999	999	999	999	999	999	999	999
2018	1	15	0	0	0	0	999	999	999	999	999	999	999	999	999	999	999	999
2018	1	16	0	0	0	0	999	999	999	999	999	999	999	999	999	999	999	999
2018	1	16	0	1	0	0	999	999	999	999	999	999	999	999	999	999	999	999
2018	1	18	1	0	0	0	999	999	999	999	999	999	999	999	999	999	999	999
2018	1	17	1	1	0	0	999	999	999	999	999	999	999	999	999	999	999	999
2018	1	17	1	0	0	0	999	999	999	999	999	999	999	999	999	999	999	999
2018	1	17	1	0	1	0	0	999	999	999	999	999	999	999	999	999	999	999
2018	1	18	0	1	0	0	999	999	999	999	999	999	999	999	999	999	999	999
2018	1	17	1	0	0	0	999	999	999	999	999	999	999	999	999	999	999	999
2018	1	16	1	0	0	0	999	999	999	999	999	999	999	999	999	999	999	999
2018	1	17	0	0	0	0	999	999	999	999	999	999	999	999	999	999	999	999
2018	1	16	1	1	0	0	999	999	999	999	999	999	999	999	999	999	999	999
2018	1	17	1	0	0	0	999	999	999	999	999	999	999	999	999	999	999	999
2018	1	16	1	0	0	0	999	999	999	999	999	999	999	999	999	999	999	999
2018	1	19	1	0	0	0	999	999	999	999	999	999	999	999	999	999	999	999
2018	1	17	0	0	0	0	999	999	999	999	999	999	999	999	999	999	999	999
2018	1	17	0	0	0	0	999	999	999	999	999	999	999	999	999	999	999	999
2018	1	17	0	0	0	0	999	999	999	999	999	999	999	999	999	999	999	999
2018	1	17	1	0	0	0	999	999	999	999	999	999	999	999	999	999	999	999
2018	1	16	0	1	0	0	999	999	999	999	999	999	999	999	999	999	999	999
2018	1	16	1	1	1	0	0	999	999	999	999	999	999	999	999	999	999	999
2018	1	17	0	1	1	0	0	999	999	999	999	999	999	999	999	999	999	999
2018	1	17	0	1	0	0	999	999	999	999	999	999	999	999	999	999	999	999
2018	1	17	1	1	0	0	999	999	999	999	999	999	999	999	999	999	999	999
2018	1	17	0	0	0	0	999	999	999	999	999	999	999	999	999	999	999	999
2018	1	16	0	0	0	0	999	999	999	999	999	999	999	999	999	999	999	999
2018	1	17	1	0	0	0	999	999	999	999	999	999	999	999	999	999	999	999
2018	1	16	1	0	0	0	999	999	999	999	999	999	999	999	999	999	999	999
2018	1	18	1	0	0	0	999	999	999	999	999	999	999	999	999	999	999	999
2018	1	17	1	0	0	0	999	999	999	999	999	999	999	999	999	999	999	999
2018	1	17	0	0	0	0	999	999	999	999	999	999	999	999	999	999	999	999
2018	1	16	0	0	0	0	999	999	999	999	999	999	999	999	999	999	999	999
2018	1	18	0	0	0	0	999	999	999	999	999	999	999	999	999	999	999	999
2018	1	17	1	0	0	0	999	999	999	999	999	999	999	999	999	999	999	999
2018	1	16	0	0	0	0	999	999	999	999	999	999	999	999	999	999	999	999
2018	1	17	1	0	0	0	999	999	999	999	999	999	999	999	999	999	999	999
2018	1	16	0	1	0	0	999	999	999	999	999	999	999	999	999	999	999	999
2018	1	18	1	0	0	0	999	999	999	999	999	999	999	999	999	999	999	999
2018	1	17	0	0	0	0	999	999	999	999	999	999	999	999	999	999	999	999
2018	1	17	0	0	0	0	999	999	999	999	999	999	999	999	999	999	999	999
2018	1	17	1	0	0	0	999	999	999	999	999	999	999	999	999	999	999	999
2018	1	18	0	0	1	0	0	999	999	999	999	999	999	999	999	999	999	999
2018	1	16	0	1	0	0	999	999	999	999	999	999	999	999	999	999	999	999
2018	1	17	1	0	0	0	999	999	999	999	999	999	999	999	999	999	999	999
2018	1	16	1	0	0	0	999	999	999	999	999	999	999	999	999	999	999	999
2018	1	16	0	0	0	0	999	999	999	999	999	999	999	999	999	999	999	999
2018	1	17	0	1	0	0	999	999	999	999	999	999	999	999	999	999	999	999
2018	1	16	0	0	0	0	999	999	999	999	999	999	999	999	999	999	999	999
2018	1	16	1	0	0	0	999	999	999	999	999	999	999	999	999	999	999	999
2018	1	17	0	0	0	0	999	999	999	999	999	999	999	999	999	999	999	999
2018	1	17	0	0	0	0	999	999	999	999	999	999	999	999	999	999	999	999
2018	1	17	0	1	0	0	999	999	999	999	999	999	999	999	999	999	999	999
2018	1	16	0	0	0	0	999	999	999	999	999	999	999	999	999	999	999	999
2018	1	16	0	0	0	0	999	999	999	999	999	999	999	999	999	999	999	999
2018	1	16	1	0	0	0	999	999	999	999	999	999	999	999	999	999	999	999
2018	1	17	0	1	0	0	999	999	999	999	999	999	999	999	999	999	999	999
2018	1	17	1	0	0	0	999	999	999	999	999	999	999	999	999	999	999	999
2018	1	17	0	0	0	0	999	999	999	999	999	999	999	999	999	999	999	999
2018	1	17	1	0	0	0	999	999	999	999	999	999	999	999	999	999	999	999
2018	1	16	0	0	0	0	999	999	999	999	999	999	999	999	999	999	999	999
2018	1	16	0	1	0	0	999	999	999	999	999	999	999	999	999	999	999	999
2018	1	17	0	0	0	0	999	999	999	999	999	999	999	999	999	999	999	999
2018	1	17	0	1	0	0	999	999	999	999	999	999	999	999	999	999	999	999
2018	1	16	0	0	0	0	999	999	999	999	999	999	999	999	999	999	999	999
2018	1	16	1	0	0	0	999	999	999	999	999	999	999	999	999	999	999	999
2018	1	16	0	0	0	0	999	999	999	999	999	999	999	999	999	999	999	999
2018	1	17	0	0	0	0	999	999	999	999	999	999	999	999	999	999	999	999
2018	1	16	0	0	0	0	999	999	999	999	999	999	999	999	999	999	999	999
2018	1	17	1	0	0	0	999	999	999	999	999	999	999	999	999	999	999	999
2018	1	17	0	1	0	0	999	999	999	999	999	999	999	999	999	999	999	999
2018	1	16	1	0	0	0	999	999	999	999	999	999	999	999	999	999	999	999
2018	1	17	1	0	0	0	999	999	999	999	999	999	999	999	999	999	999	999
2018	1	18	1	0	0	0	999	999	999	999	999	999	999	999	999	999	999	999
2018	1	18	1	0	0	0	999	999	999	999	999	999	999	999	999	999	999	999
2018	1	17	0	0	0	0	999	999	999	999	999	999	999	999	999	999	999	999
2018	1	18	0	0	1	0	0	999	999	999	999	999	999	999	999	999	999	999
2018	1	17	1	0	0	0	999	999	999	999	999	999	999	999	999	999	999	999
2018	1	17	0	0	0	0	999	999	999	999	999	999	999	999	999	999	999	999
2018	1	18	1	1	0	0	999	999	999	999	999	999	999	999	999	999	999	999
2018	1	18	0	0	0	0	999	999	999	999	999	999	999	999	999	999	999	999
2018	1	17	1	1	0	0	999	999	999	999	999	999	999	999	999	999	999	999
2018	1	17	1	0	0	0	999	999	999	999	999	999	999	999	999	999	999	999
2018	1	18	1	0	0	0	999	999	999	999	999	999	999	999	999	999	999	999
2018	1	18	1	0	0	0	999	999	999	999	999	999	999	999	999	999	999	999
2018	1	19	0	0	0	0	999	999	999	999	999	999	999	999	999	999	999	999
2018	1	18	1	0	0	0	999	999	999	999	999	999	999	999	999	999	999	999
2018	1	19	1	0	1	0	0	999	999	999	999	999	999	999	999	999	999	999
2018	1	17	1	0	0	0	999	999	999	999	999	999	999	999	999	999	999	999
2018	1	17	0	0	0	0	999	999	999	999	999	999	999	999	999	999	999	999
2018	1	18	1	0	0	0	999	999	999	999	999	999	999	999	999	999	999	999
2018	1	18	0	0	0	0	999	999	999	999	999	999	999	999	999	999	999	999
2018	1	17	1	0	0	0	999	999	999	999	999	999	999	999	999	999	999	999
2018	1	18	1	0	0	0	999	999	999	999	999	999	999	999	999	999	999	999
2018	1	17	0	0	0	0	999	999	999	999	999	999	999	999	999	999	999	999
2018	1	17	1	0	0	0	999	999	999	999	999	999	999	999	999	999	999	999
2018	1	18	1	0	0	0	999	999	999	999	999	999	999	999	999	999	999	999
2018	1	18	1	0	0	0	999	999	999	999	999	999	999	999	999	999	999	999
2018	1	17	1	0	0	0	999	999	999	999	999	999	999	999	999	999	999	999
2018	1	18	0	1	0	0	999	999	999	999	999	999	999	999	999	999	999	999
2018	1	18	1	0	0	0	999	999	999	999	999	999	999	999	999	999	999	999
2018	1	18	0	0	0	0	999	999	999	999	999	999	999	999	999	999	999	999
2018	1	17	0	0	0	0	999	999	999	999	999	999	999	999	999	999	999	999
2018	1	17	0	0	0	0	999	999	999	999	999	999	999	999	999	999	999	999
2018	1	18	1	0	0	0	999	999	999	999	999	999	999	999	999	999	999	999
2018	1	18	0	0	0	0	999	999	999	999	999	999	999	999	999	999	999	999
2018	1	18	1	0	0	0	999	999	999	999	999	999	999	999	999	999	999	999
2018	1	16	0	0	0	0	999	999	999	999	999	999	999	999	999	999	999	999
2018	1	16	1	1	0	0	999	999	999	999	999	999	999	999	999	999	999	999
2018	1	18	0	0	0	0	999	999	999	999	999	999	999	999	999	999	999	999
2018	1	17	1	0	0	0	999	999	999	999	999	999	999	999	999	999	999	999
2018	1	17	1	0	0	0	999	999	999	999	999	999	999	999	999	999	999	999
2018	1	17	0	0	0	0	999	999	999	999	999	999	999	999	999	999	999	999
2018	1	17	0	0	0	0	999	999	999	999	999	999	999	999	999	999	999	999
2018	1	17	1	0	0	0	999	999	999	999	999	999	999	999	999	999	999	999
2018	1	16	1	0	0	0	999	999	999	999	999	999	999	999	999	999	999	999
2018	1	18	1	0	0	0	999	999	999	999	999	999	999	999	999	999	999	999
2018	1	17	1	0	0	0	999	999	999	999	999	999	999	999	999	999	999	999
2018	1	18	0	0	0	0	999	999	999	999	999	999	999	999	999	999	999	999
2018	1	18	1	1	0	0	999	999	999	999	999	999	999	999	999	999	999	999
2018	1	17	0	1	0	0	999	999	999	999	999	999	999	999	999	999	999	999
2018	1	17	0	0	0	0	999	999	999	999	999	999	999	999	999	999	999	999
2018	1	19	1	0	0	0	999	999	999	999	999	999	999	999	999	999	999	999
2018	1	18	0	0	0	0	999	999	999	999	999	999	999	999	999	999	999	999
2018	1	18	0	0	0	0	999	999	999	999	999	999	999	999	999	999	999	999
2018	1	18	1	0	0	0	999	999	999	999	999	999	999	999	999	999	999	999
2018	1	18	1	0	0	0	999	999	999	999	999	999	999	999	999	999	999	999
2018	1	18	1	0	0	0	999	999	999	999	999	999	999	999	999	999	999	999
2018	1	16	1	0	0	0	999	999	999	999	999	999	999	999	999	999	999	999
2018	1	17	1	1	0	0	999	999	999	999	999	999	999	999	999	999	999	999
2018	1	18	0	0	0	0	999	999	999	999	999	999	999	999	999	999	999	999
2018	1	17	1	0	0	0	999	999	999	999	999	999	999	999	999	999	999	999
2018	1	17	0	0	0	0	999	999	999	999	999	999	999	999	999	999	999	999
2018	1	18	1	0	0	0	999	999	999	999	999	999	999	999	999	999	999	999
2018	1	18	1	0	0	0	999	999	999	999	999	999	999	999	999	999	999	999
2018	1	18	1	0	0	0	999	999	999	999	999	999	999	999	999	999	999	999
2018	1	19	0	0	0	0	999	999	999	999	999	999	999	999	999	999	999	999
2018	1	17	0	0	0	0	999	999	999	999	999	999	999	999	999	999	999	999
2018	1	18	1	0	0	0	999	999	999	999	999	999	999	999	999	999	999	999
2018	1	17	1	1	0	0	999	999	999	999	999	999	999	999	999	999	999	999
2018	1	17	1	0	0	0	999	999	999	999	999	999	999	999	999	999	999	999
2018	1	17	1	0	0	0	999	999	999	999	999	999	999	999	999	999	999	999
2018	1	19	1	0	0	0	999	999	999	999	999	999	999	999	999	999	999	999
2018	1	18	0	0	0	0	999	999	999	999	999	999	999	999	999	999	999	999
2018	1	18	1	0	0	0	999	999	999	999	999	999	999	999	999	999	999	999
2018	1	19	0	0	0	0	999	999	999	999	999	999	999	999	999	999	999	999
2018	1	17	1	0	0	0	999	999	999	999	999	999	999	999	999	999	999	999
2018	1	17	0	0	0	0	999	999	999	999	999	999	999	999	999	999	999	999
2018	1	18	1	1	0	0	999	999	999	999	999	999	999	999	999	999	999	999
2018	1	18	0	0	1	0	0	999	999	999	999	999	999	999	999	999	999	999
2018	1	16	0	0	0	0	999	999	999	999	999	999	999	999	999	999	999	999
2018	1	18	1	0	0	0	999	999	999	999	999	999	999	999	999	999	999	999
2018	1	17	1	0	0	0	999	999	999	999	999	999	999	999	999	999	999	999
2018	1	17	1	0	0	0	999	999	999	999	999	999	999	999	999	999	999	999
2018	1	17	1	0	0	0	999	999	999	999	999	999	999	999	999	999	999	999
2018	1	18	0	0	0	0	999	999	999	999	999	999	999	999	999	999	999	999
2018	1	18	1	0	0	0	999	999	999	999	999	999	999	999	999	999	999	999
2018	1	17	0	0	0	0	999	999	999	999	999	999	999	999	999	999	999	999
2018	1	17	0	0	0	0	999	999	999	999	999	999	999	999	999	999	999	999
2018	1	18	1	0	0	0	999	999	999	999	999	999	999	999	999	999	999	999
2018	1	17	0	0	0	0	999	999	999	999	999	999	999	999	999	999	999	999
2018	1	18	0	0	1	0	0	999	999	999	999	999	999	999	999	999	999	999
2018	1	18	0	0	0	0	999	999	999	999	999	999	999	999	999	999	999	999
2018	1	18	1	0	0	0	999	999	999	999	999	999	999	999	999	999	999	999
2018	1	18	1	0	0	0	999	999	999	999	999	999	999	999	999	999	999	999
2018	1	18	1	0	0	0	999	999	999	999	999	999	999	999	999	999	999	999
2018	1	18	1	0	0	0	999	999	999	999	999	999	999	999	999	999	999	999
2018	1	18	0	0	0	0	999	999	999	999	999	999	999	999	999	999	999	999
2018	1	18	0	1	0	0	999	999	999	999	999	999	999	999	999	999	999	999
2018	1	18	1	0	0	0	999	999	999	999	999	999	999	999	999	999	999	999
2018	1	17	1	0	0	0	999	999	999	999	999	999	999	999	999	999	999	999
2018	1	17	0	0	0	0	999	999	999	999	999	999	999	999	999	999	999	999
2018	1	17	0	0	0	0	999	999	999	999	999	999	999	999	999	999	999	999
2018	1	18	0	0	0	0	999	999	999	999	999	999	999	999	999	999	999	999
2018	1	19	0	0	0	0	999	999	999	999	999	999	999	999	999	999	999	999
2018	1	17	0	0	0	0	999	999	999	999	999	999	999	999	999	999	999	999
2018	1	18	0	1	0	0	999	999	999	999	999	999	999	999	999	999	999	999
2018	1	19	1	0	0	0	999	999	999	999	999	999	999	999	999	999	999	999
2018	1	17	0	0	0	0	999	999	999	999	999	999	999	999	999	999	999	999
2018	1	18	1	1	0	0	999	999	999	999	999	999	999	999	999	999	999	999
2018	2	15	0	1	0	0	999	999	999	999	999	999	999	999	999	999	999	999
2018	2	15	1	0	0	0	999	999	999	999	999	999	999	999	999	999	999	999
2018	2	15	0	1	0	0	999	999	999	999	999	999	999	999	999	999	999	999
2018	2	16	1	0	0	0	999	999	999	999	999	999	999	999	999	999	999	999
2018	2	16	0	0	0	0	999	999	999	999	999	999	999	999	999	999	999	999
2018	2	16	0	0	0	0	999	999	999	999	999	999	999	999	999	999	999	999
2018	2	16	0	1	0	0	999	999	999	999	999	999	999	999	999	999	999	999
2018	2	15	0	1	0	0	999	999	999	999	999	999	999	999	999	999	999	999
2018	2	16	1	1	0	0	999	999	999	999	999	999	999	999	999	999	999	999
2018	2	14	0	1	0	0	999	999	999	999	999	999	999	999	999	999	999	999
2018	2	14	1	1	1	0	0	999	999	999	999	999	999	999	999	999	999	999
2018	2	16	1	0	0	0	999	999	999	999	999	999	999	999	999	999	999	999
2018	2	16	1	1	0	0	999	999	999	999	999	999	999	999	999	999	999	999
2018	2	15	1	1	0	0	999	999	999	999	999	999	999	999	999	999	999	999
2018	2	15	1	1	0	0	999	999	999	999	999	999	999	999	999	999	999	999
2018	2	16	1	1	0	0	999	999	999	999	999	999	999	999	999	999	999	999
2018	2	15	0	1	0	0	999	999	999	999	999	999	999	999	999	999	999	999
2018	2	16	0	1	0	0	999	999	999	999	999	999	999	999	999	999	999	999
2018	2	16	1	1	0	0	999	999	999	999	999	999	999	999	999	999	999	999
2018	2	16	1	1	0	0	999	999	999	999	999	999	999	999	999	999	999	999
2018	2	15	0	1	0	0	999	999	999	999	999	999	999	999	999	999	999	999
2018	2	15	0	1	0	0	999	999	999	999	999	999	999	999	999	999	999	999
2018	2	15	1	0	0	0	999	999	999	999	999	999	999	999	999	999	999	999
2018	2	16	1	1	0	0	999	999	999	999	999	999	999	999	999	999	999	999
2018	2	16	0	0	0	0	999	999	999	999	999	999	999	999	999	999	999	999
2018	2	16	0	1	0	0	999	999	999	999	999	999	999	999	999	999	999	999
2018	2	15	0	0	0	0	999	999	999	999	999	999	999	999	999	999	999	999
2018	2	15	1	1	0	0	999	999	999	999	999	999	999	999	999	999	999	999
2018	2	14	1	1	0	0	999	999	999	999	999	999	999	999	999	999	999	999
2018	2	14	1	1	0	0	999	999	999	999	999	999	999	999	999	999	999	999
2018	2	15	0	0	0	0	999	999	999	999	999	999	999	999	999	999	999	999
2018	2	16	1	0	0	0	999	999	999	999	999	999	999	999	999	999	999	999
2018	2	14	1	1	0	0	999	999	999	999	999	999	999	999	999	999	999	999
2018	2	16	1	1	0	0	999	999	999	999	999	999	999	999	999	999	999	999
2018	2	15	1	1	1	0	0	999	999	999	999	999	999	999	999	999	999	999
2018	2	16	1	1	0	0	999	999	999	999	999	999	999	999	999	999	999	999
2018	2	16	1	0	0	0	999	999	999	999	999	999	999	999	999	999	999	999
2018	2	15	0	1	0	0	999	999	999	999	999	999	999	999	999	999	999	999
2018	2	15	1	1	0	0	999	999	999	999	999	999	999	999	999	999	999	999
2018	2	15	1	1	0	0	999	999	999	999	999	999	999	999	999	999	999	999
2018	2	15	0	0	0	0	999	999	999	999	999	999	999	999	999	999	999	999
2018	2	15	1	1	0	0	999	999	999	999	999	999	999	999	999	999	999	999
2018	2	16	0	1	0	0	999	999	999	999	999	999	999	999	999	999	999	999
2018	2	15	0	1	0	0	999	999	999	999	999	999	999	999	999	999	999	999
2018	2	15	1	1	0	0	999	999	999	999	999	999	999	999	999	999	999	999
2018	2	16	0	1	0	0	999	999	999	999	999	999	999	999	999	999	999	999
2018	2	15	1	0	0	0	999	999	999	999	999	999	999	999	999	999	999	999
2018	2	15	1	1	0	0	999	999	999	999	999	999	999	999	999	999	999	999
2018	2	16	0	0	0	0	999	999	999	999	999	999	999	999	999	999	999	999
2018	2	14	1	1	0	0	999	999	999	999	999	999	999	999	999	999	999	999
2018	2	15	1	0	0	0	999	999	999	999	999	999	999	999	999	999	999	999
2018	2	16	1	1	0	0	999	999	999	999	999	999	999	999	999	999	999	999
2018	2	16	1	0	0	0	999	999	999	999	999	999	999	999	999	999	999	999
2018	2	15	1	1	0	0	999	999	999	999	999	999	999	999	999	999	999	999
2018	2	16	1	0	0	0	999	999	999	999	999	999	999	999	999	999	999	999
2018	2	15	0	1	0	0	999	999	999	999	999	999	999	999	999	999	999	999
2018	2	16	0	1	0	0	999	999	999	999	999	999	999	999	999	999	999	999
2018	2	16	0	1	0	0	999	999	999	999	999	999	999	999	999	999	999	999
2018	2	15	0	1	0	0	999	999	999	999	999	999	999	999	999	999	999	999
2018	2	16	0	1	0	0	999	999	999	999	999	999	999	999	999	999	999	999
2018	2	15	0	1	0	0	999	999	999	999	999	999	999	999	999	999	999	999
2018	2	15	1	1	0	0	999	999	999	999	999	999	999	999	999	999	999	999
2018	2	16	1	0	0	0	999	999	999	999	999	999	999	999	999	999	999	999
2018	2	15	1	1	0	0	999	999	999	999	999	999	999	999	999	999	999	999
2018	2	14	0	1	0	0	999	999	999	999	999	999	999	999	999	999	999	999
2018	2	15	1	1	0	0	999	999	999	999	999	999	999	999	999	999	999	999
2018	2	15	0	0	0	0	999	999	999	999	999	999	999	999	999	999	999	999
2018	2	15	1	0	0	0	999	999	999	999	999	999	999	999	999	999	999	999
2018	2	16	1	1	0	0	999	999	999	999	999	999	999	999	999	999	999	999
2018	2	15	0	0	0	0	999	999	999	999	999	999	999	999	999	999	999	999
2018	2	14	1	1	0	0	999	999	999	999	999	999	999	999	999	999	999	999
2018	2	14	1	1	0	0	999	999	999	999	999	999	999	999	999	999	999	999
2018	2	17	0	1	1	0	0	999	999	999	999	999	999	999	999	999	999	999
2018	2	15	1	1	0	0	999	999	999	999	999	999	999	999	999	999	999	999
2018	2	15	1	1	0	0	999	999	999	999	999	999	999	999	999	999	999	999
2018	2	14	0	0	0	0	999	999	999	999	999	999	999	999	999	999	999	999
2018	2	16	0	0	0	0	999	999	999	999	999	999	999	999	999	999	999	999
2018	2	15	0	0	0	0	999	999	999	999	999	999	999	999	999	999	999	999
2018	2	15	0	0	0	0	999	999	999	999	999	999	999	999	999	999	999	999
2018	2	14	0	1	0	0	999	999	999	999	999	999	999	999	999	999	999	999
2018	2	14	0	1	0	0	999	999	999	999	999	999	999	999	999	999	999	999
2018	2	16	1	1	0	0	999	999	999	999	999	999	999	999	999	999	999	999
2018	2	16	0	1	0	0	999	999	999	999	999	999	999	999	999	999	999	999
2018	2	15	1	1	0	0	999	999	999	999	999	999	999	999	999	999	999	999
2018	2	15	1	1	0	0	999	999	999	999	999	999	999	999	999	999	999	999
2018	2	14	1	0	1	0	0	999	999	999	999	999	999	999	999	999	999	999
2018	2	15	0	1	0	0	999	999	999	999	999	999	999	999	999	999	999	999
2018	2	16	1	0	0	0	999	999	999	999	999	999	999	999	999	999	999	999
2018	2	16	1	1	0	0	999	999	999	999	999	999	999	999	999	999	999	999
2018	2	14	1	1	0	0	999	999	999	999	999	999	999	999	999	999	999	999
2018	2	16	1	1	0	0	999	999	999	999	999	999	999	999	999	999	999	999
2018	2	15	0	1	0	0	999	999	999	999	999	999	999	999	999	999	999	999
2018	2	16	0	1	0	0	999	999	999	999	999	999	999	999	999	999	999	999
2018	2	15	0	1	0	0	999	999	999	999	999	999	999	999	999	999	999	999
2018	2	16	0	1	0	0	999	999	999	999	999	999	999	999	999	999	999	999
2018	2	15	0	1	0	0	999	999	999	999	999	999	999	999	999	999	999	999
2018	2	16	1	1	0	0	999	999	999	999	999	999	999	999	999	999	999	999
2018	2	16	1	1	0	0	999	999	999	999	999	999	999	999	999	999	999	999
2018	2	16	0	1	0	0	999	999	999	999	999	999	999	999	999	999	999	999
2018	2	14	0	1	0	0	999	999	999	999	999	999	999	999	999	999	999	999
2018	2	14	0	1	0	0	999	999	999	999	999	999	999	999	999	999	999	999
2018	2	15	0	1	0	0	999	999	999	999	999	999	999	999	999	999	999	999
2018	2	15	0	1	0	0	999	999	999	999	999	999	999	999	999	999	999	999
2018	2	16	0	0	0	0	999	999	999	999	999	999	999	999	999	999	999	999
2018	2	16	1	0	0	0	999	999	999	999	999	999	999	999	999	999	999	999
2018	2	16	1	1	0	0	999	999	999	999	999	999	999	999	999	999	999	999
2018	2	15	1	1	0	0	999	999	999	999	999	999	999	999	999	999	999	999
2018	2	15	1	1	0	0	999	999	999	999	999	999	999	999	999	999	999	999
2018	2	15	1	1	0	0	999	999	999	999	999	999	999	999	999	999	999	999
2018	2	16	0	1	0	0	999	999	999	999	999	999	999	999	999	999	999	999
2018	2	15	1	1	0	0	999	999	999	999	999	999	999	999	999	999	999	999
2018	2	14	0	1	0	0	999	999	999	999	999	999	999	999	999	999	999	999
2018	2	14	0	0	0	0	999	999	999	999	999	999	999	999	999	999	999	999
2018	2	16	0	1	0	0	999	999	999	999	999	999	999	999	999	999	999	999
2018	2	16	1	1	0	0	999	999	999	999	999	999	999	999	999	999	999	999
2018	2	14	1	0	0	0	999	999	999	999	999	999	999	999	999	999	999	999
2018	2	15	0	1	0	0	999	999	999	999	999	999	999	999	999	999	999	999
2018	2	14	1	1	0	0	999	999	999	999	999	999	999	999	999	999	999	999
2018	2	16	1	1	1	0	0	999	999	999	999	999	999	999	999	999	999	999
2018	2	15	0	1	0	0	999	999	999	999	999	999	999	999	999	999	999	999
2018	2	15	1	1	0	0	999	999	999	999	999	999	999	999	999	999	999	999
2018	2	15	1	1	0	0	999	999	999	999	999	999	999	999	999	999	999	999
2018	2	15	1	999	0	0	999	999	999	999	999	999	999	999	999	999	999	999
2018	2	15	1	1	0	0	999	999	999	999	999	999	999	999	999	999	999	999
2018	2	17	0	1	0	0	999	999	999	999	999	999	999	999	999	999	999	999
2018	2	14	0	1	0	0	999	999	999	999	999	999	999	999	999	999	999	999
2018	2	15	0	1	0	0	999	999	999	999	999	999	999	999	999	999	999	999
2018	2	16	0	1	0	0	999	999	999	999	999	999	999	999	999	999	999	999
2018	2	14	1	1	0	0	999	999	999	999	999	999	999	999	999	999	999	999
2018	2	15	0	1	0	0	999	999	999	999	999	999	999	999	999	999	999	999
2018	2	16	1	1	0	0	999	999	999	999	999	999	999	999	999	999	999	999
2018	2	15	1	1	0	0	999	999	999	999	999	999	999	999	999	999	999	999
2018	2	16	0	0	0	0	999	999	999	999	999	999	999	999	999	999	999	999
2018	2	14	0	0	0	0	999	999	999	999	999	999	999	999	999	999	999	999
2018	2	15	1	1	0	0	999	999	999	999	999	999	999	999	999	999	999	999
2018	2	15	1	1	0	0	999	999	999	999	999	999	999	999	999	999	999	999
2018	2	15	0	1	0	0	999	999	999	999	999	999	999	999	999	999	999	999
2018	2	15	1	1	1	0	0	999	999	999	999	999	999	999	999	999	999	999
2018	2	15	0	1	0	0	999	999	999	999	999	999	999	999	999	999	999	999
2018	2	15	1	1	0	0	999	999	999	999	999	999	999	999	999	999	999	999
2018	2	15	1	1	0	0	999	999	999	999	999	999	999	999	999	999	999	999
2018	2	15	1	0	0	0	999	999	999	999	999	999	999	999	999	999	999	999
2018	2	15	0	1	0	0	999	999	999	999	999	999	999	999	999	999	999	999
2018	2	15	1	1	0	0	999	999	999	999	999	999	999	999	999	999	999	999
2018	2	16	0	1	0	0	999	999	999	999	999	999	999	999	999	999	999	999
2018	2	16	1	1	0	0	999	999	999	999	999	999	999	999	999	999	999	999
2018	2	15	0	1	0	0	999	999	999	999	999	999	999	999	999	999	999	999
2018	2	14	1	1	0	0	999	999	999	999	999	999	999	999	999	999	999	999
2018	2	15	1	1	0	0	999	999	999	999	999	999	999	999	999	999	999	999
2018	2	15	1	0	0	0	999	999	999	999	999	999	999	999	999	999	999	999
2018	2	15	0	0	0	0	999	999	999	999	999	999	999	999	999	999	999	999
2018	2	14	1	1	0	0	999	999	999	999	999	999	999	999	999	999	999	999
2018	2	15	1	1	0	0	999	999	999	999	999	999	999	999	999	999	999	999
2018	2	15	0	1	0	0	999	999	999	999	999	999	999	999	999	999	999	999
2018	2	16	1	1	0	0	999	999	999	999	999	999	999	999	999	999	999	999
2018	2	16	1	0	0	0	999	999	999	999	999	999	999	999	999	999	999	999
2018	2	14	0	0	0	0	999	999	999	999	999	999	999	999	999	999	999	999
2018	2	15	1	1	0	0	999	999	999	999	999	999	999	999	999	999	999	999
2018	2	15	1	1	0	0	999	999	999	999	999	999	999	999	999	999	999	999
2018	2	16	1	1	1	0	0	999	999	999	999	999	999	999	999	999	999	999
2018	2	18	1	0	0	0	999	999	999	999	999	999	999	999	999	999	999	999
2018	2	15	1	0	0	0	999	999	999	999	999	999	999	999	999	999	999	999
2018	2	16	1	1	0	0	999	999	999	999	999	999	999	999	999	999	999	999
2018	2	15	0	1	0	0	999	999	999	999	999	999	999	999	999	999	999	999
2018	2	15	0	1	0	0	999	999	999	999	999	999	999	999	999	999	999	999
2018	2	14	1	0	0	0	999	999	999	999	999	999	999	999	999	999	999	999
2018	2	15	0	1	0	0	999	999	999	999	999	999	999	999	999	999	999	999
2018	2	15	0	1	0	0	999	999	999	999	999	999	999	999	999	999	999	999
2018	2	15	1	1	0	0	999	999	999	999	999	999	999	999	999	999	999	999
2018	2	15	0	1	0	0	999	999	999	999	999	999	999	999	999	999	999	999
2018	2	15	1	1	1	0	0	999	999	999	999	999	999	999	999	999	999	999
2018	2	15	1	1	0	0	999	999	999	999	999	999	999	999	999	999	999	999
2018	2	16	0	0	1	0	0	999	999	999	999	999	999	999	999	999	999	999
2018	2	15	0	1	0	0	999	999	999	999	999	999	999	999	999	999	999	999
2018	2	15	1	1	0	0	999	999	999	999	999	999	999	999	999	999	999	999
2018	2	15	1	1	0	0	999	999	999	999	999	999	999	999	999	999	999	999
2018	2	14	0	1	0	0	999	999	999	999	999	999	999	999	999	999	999	999
2018	2	16	0	1	0	0	999	999	999	999	999	999	999	999	999	999	999	999
2018	2	16	1	1	0	0	999	999	999	999	999	999	999	999	999	999	999	999
2018	2	14	1	1	0	0	999	999	999	999	999	999	999	999	999	999	999	999
2018	2	15	0	1	1	0	0	999	999	999	999	999	999	999	999	999	999	999
2018	2	14	0	1	0	0	999	999	999	999	999	999	999	999	999	999	999	999
2018	2	14	0	0	0	0	999	999	999	999	999	999	999	999	999	999	999	999
2018	2	15	0	0	0	0	999	999	999	999	999	999	999	999	999	999	999	999
2018	2	15	1	1	0	0	999	999	999	999	999	999	999	999	999	999	999	999
2018	2	15	0	1	0	0	999	999	999	999	999	999	999	999	999	999	999	999
2018	2	14	0	1	0	0	999	999	999	999	999	999	999	999	999	999	999	999
2018	2	14	0	1	0	0	999	999	999	999	999	999	999	999	999	999	999	999
2018	2	15	1	1	0	0	999	999	999	999	999	999	999	999	999	999	999	999
2018	2	15	1	1	0	0	999	999	999	999	999	999	999	999	999	999	999	999
2018	2	15	1	1	0	0	999	999	999	999	999	999	999	999	999	999	999	999
2018	2	15	1	1	0	0	999	999	999	999	999	999	999	999	999	999	999	999
2018	2	15	0	1	0	0	999	999	999	999	999	999	999	999	999	999	999	999
2018	2	15	1	1	0	0	999	999	999	999	999	999	999	999	999	999	999	999
2018	2	15	1	1	0	0	999	999	999	999	999	999	999	999	999	999	999	999
2018	2	15	0	1	0	0	999	999	999	999	999	999	999	999	999	999	999	999
2018	2	15	0	1	0	0	999	999	999	999	999	999	999	999	999	999	999	999
2018	2	14	0	0	0	0	999	999	999	999	999	999	999	999	999	999	999	999
2018	2	15	0	0	0	0	999	999	999	999	999	999	999	999	999	999	999	999
2018	2	14	1	1	0	0	999	999	999	999	999	999	999	999	999	999	999	999
2018	2	15	1	0	0	0	999	999	999	999	999	999	999	999	999	999	999	999
2018	2	14	1	0	0	0	999	999	999	999	999	999	999	999	999	999	999	999
2018	2	14	0	1	0	0	999	999	999	999	999	999	999	999	999	999	999	999
2018	2	15	1	1	0	0	999	999	999	999	999	999	999	999	999	999	999	999
2018	2	15	1	1	0	0	999	999	999	999	999	999	999	999	999	999	999	999
2018	2	15	1	0	0	0	999	999	999	999	999	999	999	999	999	999	999	999
2018	2	15	1	1	0	0	999	999	999	999	999	999	999	999	999	999	999	999
2018	2	15	1	1	0	0	999	999	999	999	999	999	999	999	999	999	999	999
2018	2	15	1	0	0	0	999	999	999	999	999	999	999	999	999	999	999	999
2018	2	15	1	1	0	0	999	999	999	999	999	999	999	999	999	999	999	999
2018	2	15	0	0	0	0	999	999	999	999	999	999	999	999	999	999	999	999
2018	2	15	0	0	0	0	999	999	999	999	999	999	999	999	999	999	999	999
2018	2	15	0	1	0	0	999	999	999	999	999	999	999	999	999	999	999	999
2018	2	15	0	1	0	0	999	999	999	999	999	999	999	999	999	999	999	999
2018	2	14	0	1	0	0	999	999	999	999	999	999	999	999	999	999	999	999
2018	2	16	1	1	0	0	999	999	999	999	999	999	999	999	999	999	999	999
2018	2	14	0	1	0	0	999	999	999	999	999	999	999	999	999	999	999	999
2018	2	14	0	1	0	0	999	999	999	999	999	999	999	999	999	999	999	999
2018	2	14	0	1	0	0	999	999	999	999	999	999	999	999	999	999	999	999
2018	2	15	1	1	0	0	999	999	999	999	999	999	999	999	999	999	999	999
2018	2	15	0	0	1	0	0	999	999	999	999	999	999	999	999	999	999	999
2018	2	14	1	1	0	0	999	999	999	999	999	999	999	999	999	999	999	999
2018	2	15	0	0	0	0	999	999	999	999	999	999	999	999	999	999	999	999
2018	2	15	1	1	0	0	999	999	999	999	999	999	999	999	999	999	999	999
2018	2	14	0	0	0	0	999	999	999	999	999	999	999	999	999	999	999	999
2018	2	15	0	1	0	0	999	999	999	999	999	999	999	999	999	999	999	999
2018	2	16	1	1	0	0	999	999	999	999	999	999	999	999	999	999	999	999
2018	2	15	1	1	0	0	999	999	999	999	999	999	999	999	999	999	999	999
2018	2	14	0	0	0	0	999	999	999	999	999	999	999	999	999	999	999	999
2018	2	15	1	0	0	0	999	999	999	999	999	999	999	999	999	999	999	999
2018	2	14	1	1	0	0	999	999	999	999	999	999	999	999	999	999	999	999
2018	2	15	0	0	0	0	999	999	999	999	999	999	999	999	999	999	999	999
2018	2	16	0	1	0	0	999	999	999	999	999	999	999	999	999	999	999	999
2018	2	14	1	1	0	0	999	999	999	999	999	999	999	999	999	999	999	999
2018	2	16	0	0	0	0	999	999	999	999	999	999	999	999	999	999	999	999
2018	2	15	1	1	0	0	999	999	999	999	999	999	999	999	999	999	999	999
2018	2	15	1	1	0	0	999	999	999	999	999	999	999	999	999	999	999	999
2018	2	15	0	0	0	0	999	999	999	999	999	999	999	999	999	999	999	999
2018	2	15	1	0	0	0	999	999	999	999	999	999	999	999	999	999	999	999
2018	2	14	0	0	0	0	999	999	999	999	999	999	999	999	999	999	999	999
2018	2	16	0	1	0	0	999	999	999	999	999	999	999	999	999	999	999	999
2018	2	15	1	1	0	0	999	999	999	999	999	999	999	999	999	999	999	999
2018	2	15	0	1	0	0	999	999	999	999	999	999	999	999	999	999	999	999
2018	2	15	0	0	0	0	999	999	999	999	999	999	999	999	999	999	999	999
2018	2	14	0	1	0	0	999	999	999	999	999	999	999	999	999	999	999	999
2018	2	14	0	1	0	0	999	999	999	999	999	999	999	999	999	999	999	999
2018	2	15	0	1	0	0	999	999	999	999	999	999	999	999	999	999	999	999
2018	2	15	0	1	0	0	999	999	999	999	999	999	999	999	999	999	999	999
2018	2	16	1	0	0	0	999	999	999	999	999	999	999	999	999	999	999	999
2018	2	16	0	1	0	0	999	999	999	999	999	999	999	999	999	999	999	999
2018	2	14	1	1	0	0	999	999	999	999	999	999	999	999	999	999	999	999
2018	2	14	0	0	1	0	0	999	999	999	999	999	999	999	999	999	999	999
2018	2	15	0	1	0	0	999	999	999	999	999	999	999	999	999	999	999	999
2018	2	14	0	1	1	0	0	999	999	999	999	999	999	999	999	999	999	999
2018	2	14	1	1	0	0	999	999	999	999	999	999	999	999	999	999	999	999
2018	2	15	1	1	0	0	999	999	999	999	999	999	999	999	999	999	999	999
2018	2	15	0	1	0	0	999	999	999	999	999	999	999	999	999	999	999	999
2018	2	15	1	1	0	0	999	999	999	999	999	999	999	999	999	999	999	999
2018	2	14	0	0	0	0	999	999	999	999	999	999	999	999	999	999	999	999
2018	2	15	1	1	0	0	999	999	999	999	999	999	999	999	999	999	999	999
2018	2	16	1	1	0	0	999	999	999	999	999	999	999	999	999	999	999	999
2018	2	15	1	1	0	0	999	999	999	999	999	999	999	999	999	999	999	999
2018	2	14	1	1	0	0	999	999	999	999	999	999	999	999	999	999	999	999
2018	2	15	0	1	0	0	999	999	999	999	999	999	999	999	999	999	999	999
2018	2	14	1	0	0	0	999	999	999	999	999	999	999	999	999	999	999	999
2018	2	14	0	0	0	0	999	999	999	999	999	999	999	999	999	999	999	999
2018	2	15	1	0	0	0	999	999	999	999	999	999	999	999	999	999	999	999
2018	2	16	1	1	0	0	999	999	999	999	999	999	999	999	999	999	999	999
2018	2	15	0	1	1	0	0	999	999	999	999	999	999	999	999	999	999	999
2018	2	14	1	0	0	0	999	999	999	999	999	999	999	999	999	999	999	999
2018	2	14	0	1	1	0	0	999	999	999	999	999	999	999	999	999	999	999
2018	2	15	1	1	0	0	999	999	999	999	999	999	999	999	999	999	999	999
2018	2	14	0	1	0	0	999	999	999	999	999	999	999	999	999	999	999	999
2018	2	15	1	1	0	0	999	999	999	999	999	999	999	999	999	999	999	999
2018	2	14	0	1	1	0	0	999	999	999	999	999	999	999	999	999	999	999
2018	2	15	1	1	0	0	999	999	999	999	999	999	999	999	999	999	999	999
2018	2	16	0	0	0	0	999	999	999	999	999	999	999	999	999	999	999	999
2018	2	14	0	1	0	0	999	999	999	999	999	999	999	999	999	999	999	999
2018	2	15	0	0	0	0	999	999	999	999	999	999	999	999	999	999	999	999
2018	2	14	1	0	0	0	999	999	999	999	999	999	999	999	999	999	999	999
2018	2	14	0	1	0	0	999	999	999	999	999	999	999	999	999	999	999	999
2018	2	15	0	1	0	0	999	999	999	999	999	999	999	999	999	999	999	999
2018	2	14	1	1	0	0	999	999	999	999	999	999	999	999	999	999	999	999
2018	2	15	1	1	0	0	999	999	999	999	999	999	999	999	999	999	999	999
2018	2	15	0	1	0	0	999	999	999	999	999	999	999	999	999	999	999	999
2018	2	15	0	1	0	0	999	999	999	999	999	999	999	999	999	999	999	999
2018	2	15	0	1	0	0	999	999	999	999	999	999	999	999	999	999	999	999
2018	2	14	0	1	0	0	999	999	999	999	999	999	999	999	999	999	999	999
2018	2	14	0	0	0	0	999	999	999	999	999	999	999	999	999	999	999	999
2018	2	14	1	1	0	0	999	999	999	999	999	999	999	999	999	999	999	999
2018	2	18	1	1	0	0	999	999	999	999	999	999	999	999	999	999	999	999
2018	2	18	1	1	0	0	999	999	999	999	999	999	999	999	999	999	999	999
2018	2	17	1	1	0	0	999	999	999	999	999	999	999	999	999	999	999	999
2018	2	17	0	1	0	0	999	999	999	999	999	999	999	999	999	999	999	999
2018	2	17	0	1	0	0	999	999	999	999	999	999	999	999	999	999	999	999
2018	2	17	0	1	0	0	999	999	999	999	999	999	999	999	999	999	999	999
2018	2	17	1	1	0	0	999	999	999	999	999	999	999	999	999	999	999	999
2018	2	17	1	1	0	0	999	999	999	999	999	999	999	999	999	999	999	999
2018	2	17	0	0	0	0	999	999	999	999	999	999	999	999	999	999	999	999
2018	2	18	1	1	0	0	999	999	999	999	999	999	999	999	999	999	999	999
2018	2	17	1	1	0	0	999	999	999	999	999	999	999	999	999	999	999	999
2018	2	18	0	1	0	0	999	999	999	999	999	999	999	999	999	999	999	999
2018	2	17	1	1	0	0	999	999	999	999	999	999	999	999	999	999	999	999
2018	2	17	1	1	0	0	999	999	999	999	999	999	999	999	999	999	999	999
2018	2	17	0	1	0	0	999	999	999	999	999	999	999	999	999	999	999	999
2018	2	17	1	1	0	0	999	999	999	999	999	999	999	999	999	999	999	999
2018	2	18	1	1	0	0	999	999	999	999	999	999	999	999	999	999	999	999
2018	2	17	1	1	0	0	999	999	999	999	999	999	999	999	999	999	999	999
2018	2	18	1	1	0	0	999	999	999	999	999	999	999	999	999	999	999	999
2018	2	17	1	0	0	0	999	999	999	999	999	999	999	999	999	999	999	999
2018	2	16	0	1	0	0	999	999	999	999	999	999	999	999	999	999	999	999
2018	2	17	0	1	0	0	999	999	999	999	999	999	999	999	999	999	999	999
2018	2	17	0	0	0	0	999	999	999	999	999	999	999	999	999	999	999	999
2018	2	17	0	1	0	0	999	999	999	999	999	999	999	999	999	999	999	999
2018	2	18	0	0	0	0	999	999	999	999	999	999	999	999	999	999	999	999
2018	2	17	0	1	0	0	999	999	999	999	999	999	999	999	999	999	999	999
2018	2	17	0	1	0	0	999	999	999	999	999	999	999	999	999	999	999	999
2018	2	18	1	1	0	0	999	999	999	999	999	999	999	999	999	999	999	999
2018	2	17	0	1	0	0	999	999	999	999	999	999	999	999	999	999	999	999
2018	2	17	1	0	0	0	999	999	999	999	999	999	999	999	999	999	999	999
2018	2	17	0	1	0	0	999	999	999	999	999	999	999	999	999	999	999	999
2018	2	17	0	1	0	0	999	999	999	999	999	999	999	999	999	999	999	999
2018	2	17	0	1	0	0	999	999	999	999	999	999	999	999	999	999	999	999
2018	2	18	0	0	0	0	999	999	999	999	999	999	999	999	999	999	999	999
2018	2	17	1	1	0	0	999	999	999	999	999	999	999	999	999	999	999	999
2018	2	16	1	1	0	0	999	999	999	999	999	999	999	999	999	999	999	999
2018	2	17	0	1	0	0	999	999	999	999	999	999	999	999	999	999	999	999
2018	2	17	1	1	0	0	999	999	999	999	999	999	999	999	999	999	999	999
2018	2	18	1	0	0	0	999	999	999	999	999	999	999	999	999	999	999	999
2018	2	19	0	0	0	0	999	999	999	999	999	999	999	999	999	999	999	999
2018	2	18	0	1	0	0	999	999	999	999	999	999	999	999	999	999	999	999
2018	2	18	0	1	0	0	999	999	999	999	999	999	999	999	999	999	999	999
2018	2	16	0	1	0	0	999	999	999	999	999	999	999	999	999	999	999	999
2018	2	16	1	0	0	0	999	999	999	999	999	999	999	999	999	999	999	999
2018	2	16	1	0	0	0	999	999	999	999	999	999	999	999	999	999	999	999
2018	2	16	1	0	0	0	999	999	999	999	999	999	999	999	999	999	999	999
2018	2	16	0	1	0	0	999	999	999	999	999	999	999	999	999	999	999	999
2018	2	17	1	1	0	0	999	999	999	999	999	999	999	999	999	999	999	999
2018	2	16	1	0	0	0	999	999	999	999	999	999	999	999	999	999	999	999
2018	2	17	0	0	0	0	999	999	999	999	999	999	999	999	999	999	999	999
2018	2	18	1	0	0	0	999	999	999	999	999	999	999	999	999	999	999	999
2018	2	17	0	0	1	0	0	999	999	999	999	999	999	999	999	999	999	999
2018	2	18	0	1	1	0	0	999	999	999	999	999	999	999	999	999	999	999
2018	2	18	0	1	1	0	0	999	999	999	999	999	999	999	999	999	999	999
2018	2	17	0	1	0	0	999	999	999	999	999	999	999	999	999	999	999	999
2018	2	17	0	0	0	0	999	999	999	999	999	999	999	999	999	999	999	999
2018	2	18	1	1	0	0	999	999	999	999	999	999	999	999	999	999	999	999
2018	2	17	0	0	0	0	999	999	999	999	999	999	999	999	999	999	999	999
2018	2	16	0	1	0	0	999	999	999	999	999	999	999	999	999	999	999	999
2018	2	17	1	1	0	0	999	999	999	999	999	999	999	999	999	999	999	999
2018	2	18	0	1	0	0	999	999	999	999	999	999	999	999	999	999	999	999
2018	2	17	1	1	0	0	999	999	999	999	999	999	999	999	999	999	999	999
2018	2	17	0	0	0	0	999	999	999	999	999	999	999	999	999	999	999	999
2018	2	18	1	1	0	0	999	999	999	999	999	999	999	999	999	999	999	999
2018	2	18	0	1	1	0	0	999	999	999	999	999	999	999	999	999	999	999
2018	2	17	1	0	0	0	999	999	999	999	999	999	999	999	999	999	999	999
2018	2	16	0	1	0	0	999	999	999	999	999	999	999	999	999	999	999	999
2018	2	17	1	1	0	0	999	999	999	999	999	999	999	999	999	999	999	999
2018	2	16	1	0	0	0	999	999	999	999	999	999	999	999	999	999	999	999
2018	2	18	0	1	0	0	999	999	999	999	999	999	999	999	999	999	999	999
2018	2	18	0	1	0	0	999	999	999	999	999	999	999	999	999	999	999	999
2018	2	17	1	1	1	0	0	999	999	999	999	999	999	999	999	999	999	999
2018	2	18	0	1	0	0	999	999	999	999	999	999	999	999	999	999	999	999
2018	2	16	0	1	0	0	999	999	999	999	999	999	999	999	999	999	999	999
2018	2	16	0	0	0	0	999	999	999	999	999	999	999	999	999	999	999	999
2018	2	16	1	1	0	0	999	999	999	999	999	999	999	999	999	999	999	999
2018	2	18	0	1	0	0	999	999	999	999	999	999	999	999	999	999	999	999
2018	2	17	1	1	0	0	999	999	999	999	999	999	999	999	999	999	999	999
2018	2	17	1	1	0	0	999	999	999	999	999	999	999	999	999	999	999	999
2018	2	17	0	0	0	0	999	999	999	999	999	999	999	999	999	999	999	999
2018	2	18	1	1	0	0	999	999	999	999	999	999	999	999	999	999	999	999
2018	2	18	0	1	0	0	999	999	999	999	999	999	999	999	999	999	999	999
2018	2	17	0	1	0	0	999	999	999	999	999	999	999	999	999	999	999	999
2018	2	17	1	1	0	0	999	999	999	999	999	999	999	999	999	999	999	999
2018	2	18	0	0	0	0	999	999	999	999	999	999	999	999	999	999	999	999
2018	2	18	0	1	0	0	999	999	999	999	999	999	999	999	999	999	999	999
2018	2	18	0	1	0	0	999	999	999	999	999	999	999	999	999	999	999	999
2018	2	16	0	0	0	0	999	999	999	999	999	999	999	999	999	999	999	999
2018	2	16	0	0	0	0	999	999	999	999	999	999	999	999	999	999	999	999
2018	2	18	1	1	0	0	999	999	999	999	999	999	999	999	999	999	999	999
2018	2	17	0	0	0	0	999	999	999	999	999	999	999	999	999	999	999	999
2018	2	18	0	0	1	0	0	999	999	999	999	999	999	999	999	999	999	999
2018	2	17	0	0	0	0	999	999	999	999	999	999	999	999	999	999	999	999
2018	2	17	0	1	0	0	999	999	999	999	999	999	999	999	999	999	999	999
2018	2	17	0	1	1	0	0	999	999	999	999	999	999	999	999	999	999	999
2018	2	18	0	1	0	0	999	999	999	999	999	999	999	999	999	999	999	999
2018	2	18	0	1	1	0	0	999	999	999	999	999	999	999	999	999	999	999
2018	2	18	0	1	0	0	999	999	999	999	999	999	999	999	999	999	999	999
2018	2	18	0	1	0	0	999	999	999	999	999	999	999	999	999	999	999	999
2018	2	17	1	0	0	0	999	999	999	999	999	999	999	999	999	999	999	999
2018	2	18	0	1	0	0	999	999	999	999	999	999	999	999	999	999	999	999
2018	2	18	1	1	0	0	999	999	999	999	999	999	999	999	999	999	999	999
2018	2	17	0	1	0	0	999	999	999	999	999	999	999	999	999	999	999	999
2018	2	17	0	1	0	0	999	999	999	999	999	999	999	999	999	999	999	999
2018	2	17	0	1	0	0	999	999	999	999	999	999	999	999	999	999	999	999
2018	2	16	0	1	0	0	999	999	999	999	999	999	999	999	999	999	999	999
2018	2	17	1	0	1	0	0	999	999	999	999	999	999	999	999	999	999	999
2018	2	17	1	1	1	0	0	999	999	999	999	999	999	999	999	999	999	999
2018	2	17	0	1	1	0	0	999	999	999	999	999	999	999	999	999	999	999
2018	2	16	0	1	0	0	999	999	999	999	999	999	999	999	999	999	999	999
2018	2	16	0	0	1	0	0	999	999	999	999	999	999	999	999	999	999	999
2018	2	18	0	1	0	0	999	999	999	999	999	999	999	999	999	999	999	999
2018	2	17	0	1	0	0	999	999	999	999	999	999	999	999	999	999	999	999
2018	2	16	0	1	0	0	999	999	999	999	999	999	999	999	999	999	999	999
2018	2	17	1	1	0	0	999	999	999	999	999	999	999	999	999	999	999	999
2018	2	16	0	1	0	0	999	999	999	999	999	999	999	999	999	999	999	999
2018	2	18	1	1	0	0	999	999	999	999	999	999	999	999	999	999	999	999
2018	2	17	0	1	0	0	999	999	999	999	999	999	999	999	999	999	999	999
2018	2	17	0	1	0	0	999	999	999	999	999	999	999	999	999	999	999	999
2018	2	17	1	1	0	0	999	999	999	999	999	999	999	999	999	999	999	999
2018	2	17	1	0	0	0	999	999	999	999	999	999	999	999	999	999	999	999
2018	2	17	1	1	0	0	999	999	999	999	999	999	999	999	999	999	999	999
2018	2	18	0	1	0	0	999	999	999	999	999	999	999	999	999	999	999	999
2018	2	17	1	0	0	0	999	999	999	999	999	999	999	999	999	999	999	999
2018	2	18	0	1	0	0	999	999	999	999	999	999	999	999	999	999	999	999
2018	2	17	0	1	0	0	999	999	999	999	999	999	999	999	999	999	999	999
2018	2	17	0	1	0	0	999	999	999	999	999	999	999	999	999	999	999	999
2018	2	17	0	0	0	0	999	999	999	999	999	999	999	999	999	999	999	999
2018	2	17	0	0	0	0	999	999	999	999	999	999	999	999	999	999	999	999
2018	2	18	0	1	0	0	999	999	999	999	999	999	999	999	999	999	999	999
2018	2	16	0	1	0	0	999	999	999	999	999	999	999	999	999	999	999	999
2018	2	17	1	0	0	0	999	999	999	999	999	999	999	999	999	999	999	999
2018	2	16	0	0	0	0	999	999	999	999	999	999	999	999	999	999	999	999
2018	2	18	0	0	0	0	999	999	999	999	999	999	999	999	999	999	999	999
2018	2	18	0	1	0	0	999	999	999	999	999	999	999	999	999	999	999	999
2018	2	17	1	1	0	0	999	999	999	999	999	999	999	999	999	999	999	999
2018	2	17	1	1	0	0	999	999	999	999	999	999	999	999	999	999	999	999
2018	2	17	0	1	0	0	999	999	999	999	999	999	999	999	999	999	999	999
2018	2	17	1	1	0	0	999	999	999	999	999	999	999	999	999	999	999	999
2018	2	18	0	0	1	0	0	999	999	999	999	999	999	999	999	999	999	999
2018	2	18	0	1	1	0	0	999	999	999	999	999	999	999	999	999	999	999
2018	2	18	0	1	0	0	999	999	999	999	999	999	999	999	999	999	999	999
2018	2	16	0	1	0	0	999	999	999	999	999	999	999	999	999	999	999	999
2018	2	17	1	1	0	0	999	999	999	999	999	999	999	999	999	999	999	999
2018	2	16	1	0	0	0	999	999	999	999	999	999	999	999	999	999	999	999
2018	2	17	1	1	0	0	999	999	999	999	999	999	999	999	999	999	999	999
2018	2	17	1	1	0	0	999	999	999	999	999	999	999	999	999	999	999	999
2018	2	18	0	0	0	0	999	999	999	999	999	999	999	999	999	999	999	999
2018	2	17	1	1	0	0	999	999	999	999	999	999	999	999	999	999	999	999
2018	2	18	1	1	0	0	999	999	999	999	999	999	999	999	999	999	999	999
2018	2	17	1	1	0	0	999	999	999	999	999	999	999	999	999	999	999	999
2018	2	16	0	1	0	0	999	999	999	999	999	999	999	999	999	999	999	999
2018	2	16	1	0	0	0	999	999	999	999	999	999	999	999	999	999	999	999
2018	2	17	1	1	0	0	999	999	999	999	999	999	999	999	999	999	999	999
2018	2	16	0	1	0	0	999	999	999	999	999	999	999	999	999	999	999	999
2018	2	17	1	1	0	0	999	999	999	999	999	999	999	999	999	999	999	999
2018	2	17	0	1	0	0	999	999	999	999	999	999	999	999	999	999	999	999
2018	2	18	0	1	0	0	999	999	999	999	999	999	999	999	999	999	999	999
2018	2	17	0	1	0	0	999	999	999	999	999	999	999	999	999	999	999	999
2018	2	18	1	0	0	0	999	999	999	999	999	999	999	999	999	999	999	999
2018	2	16	1	1	0	0	999	999	999	999	999	999	999	999	999	999	999	999
2018	2	16	0	1	0	0	999	999	999	999	999	999	999	999	999	999	999	999
2018	2	16	1	1	0	0	999	999	999	999	999	999	999	999	999	999	999	999
2018	2	17	1	0	0	0	999	999	999	999	999	999	999	999	999	999	999	999
2018	2	17	1	1	0	0	999	999	999	999	999	999	999	999	999	999	999	999
2018	2	17	1	0	0	0	999	999	999	999	999	999	999	999	999	999	999	999
2018	2	18	0	1	0	0	999	999	999	999	999	999	999	999	999	999	999	999
2018	2	16	1	1	0	0	999	999	999	999	999	999	999	999	999	999	999	999
2018	2	16	1	0	0	0	999	999	999	999	999	999	999	999	999	999	999	999
2018	2	17	0	1	0	0	999	999	999	999	999	999	999	999	999	999	999	999
2018	2	18	1	1	0	0	999	999	999	999	999	999	999	999	999	999	999	999
2018	2	17	0	1	0	0	999	999	999	999	999	999	999	999	999	999	999	999
2018	2	16	0	1	0	0	999	999	999	999	999	999	999	999	999	999	999	999
2018	2	17	1	1	0	0	999	999	999	999	999	999	999	999	999	999	999	999
2018	2	17	0	1	0	0	999	999	999	999	999	999	999	999	999	999	999	999
2018	2	17	0	1	0	0	999	999	999	999	999	999	999	999	999	999	999	999
2018	2	17	1	1	0	0	999	999	999	999	999	999	999	999	999	999	999	999
2018	2	16	0	1	0	0	999	999	999	999	999	999	999	999	999	999	999	999
2018	3	14	1	1	0	0	999	999	999	999	999	999	999	999	999	999	999	999
2018	3	16	0	1	1	0	0	999	999	999	999	999	999	999	999	999	999	999
2018	3	16	0	1	1	0	0	999	999	999	999	999	999	999	999	999	999	999
2018	3	15	1	0	0	0	999	999	999	999	999	999	999	999	999	999	999	999
2018	3	15	0	1	0	0	999	999	999	999	999	999	999	999	999	999	999	999
2018	3	15	0	1	0	0	999	999	999	999	999	999	999	999	999	999	999	999
2018	3	16	0	0	0	0	999	999	999	999	999	999	999	999	999	999	999	999
2018	3	15	1	1	0	0	999	999	999	999	999	999	999	999	999	999	999	999
2018	3	16	0	0	0	0	999	999	999	999	999	999	999	999	999	999	999	999
2018	3	15	0	1	0	0	999	999	999	999	999	999	999	999	999	999	999	999
2018	3	16	1	1	0	0	999	999	999	999	999	999	999	999	999	999	999	999
2018	3	15	1	1	0	0	999	999	999	999	999	999	999	999	999	999	999	999
2018	3	17	1	1	0	0	999	999	999	999	999	999	999	999	999	999	999	999
2018	3	16	0	1	0	0	999	999	999	999	999	999	999	999	999	999	999	999
2018	3	14	0	1	0	0	999	999	999	999	999	999	999	999	999	999	999	999
2018	3	16	1	1	0	0	999	999	999	999	999	999	999	999	999	999	999	999
2018	3	15	1	0	0	0	999	999	999	999	999	999	999	999	999	999	999	999
2018	3	17	1	1	0	0	999	999	999	999	999	999	999	999	999	999	999	999
2018	3	15	1	1	0	0	999	999	999	999	999	999	999	999	999	999	999	999
2018	3	16	0	1	0	0	999	999	999	999	999	999	999	999	999	999	999	999
2018	3	15	0	1	0	0	999	999	999	999	999	999	999	999	999	999	999	999
2018	3	15	0	1	0	0	999	999	999	999	999	999	999	999	999	999	999	999
2018	3	16	0	1	0	0	999	999	999	999	999	999	999	999	999	999	999	999
2018	3	15	0	1	1	0	0	999	999	999	999	999	999	999	999	999	999	999
2018	3	16	1	1	0	0	999	999	999	999	999	999	999	999	999	999	999	999
2018	3	16	0	1	1	0	0	999	999	999	999	999	999	999	999	999	999	999
2018	3	16	0	1	0	0	999	999	999	999	999	999	999	999	999	999	999	999
2018	3	15	0	1	0	0	999	999	999	999	999	999	999	999	999	999	999	999
2018	3	15	0	1	0	0	999	999	999	999	999	999	999	999	999	999	999	999
2018	3	15	0	1	0	0	999	999	999	999	999	999	999	999	999	999	999	999
2018	3	16	0	1	0	0	999	999	999	999	999	999	999	999	999	999	999	999
2018	3	16	1	1	0	0	999	999	999	999	999	999	999	999	999	999	999	999
2018	3	15	0	1	0	0	999	999	999	999	999	999	999	999	999	999	999	999
2018	3	16	1	1	0	0	999	999	999	999	999	999	999	999	999	999	999	999
2018	3	16	1	1	0	0	999	999	999	999	999	999	999	999	999	999	999	999
2018	3	16	0	1	0	0	999	999	999	999	999	999	999	999	999	999	999	999
2018	3	15	0	0	0	0	999	999	999	999	999	999	999	999	999	999	999	999
2018	3	15	0	0	0	0	999	999	999	999	999	999	999	999	999	999	999	999
2018	3	15	1	1	0	0	999	999	999	999	999	999	999	999	999	999	999	999
2018	3	15	1	1	0	0	999	999	999	999	999	999	999	999	999	999	999	999
2018	3	16	0	1	1	0	0	999	999	999	999	999	999	999	999	999	999	999
2018	3	14	1	1	0	0	999	999	999	999	999	999	999	999	999	999	999	999
2018	3	16	1	1	0	0	999	999	999	999	999	999	999	999	999	999	999	999
2018	3	16	1	0	0	0	999	999	999	999	999	999	999	999	999	999	999	999
2018	3	16	0	1	0	0	999	999	999	999	999	999	999	999	999	999	999	999
2018	3	13	1	1	0	0	999	999	999	999	999	999	999	999	999	999	999	999
2018	3	15	0	1	0	0	999	999	999	999	999	999	999	999	999	999	999	999
2018	3	15	1	1	0	0	999	999	999	999	999	999	999	999	999	999	999	999
2018	3	17	1	1	0	0	999	999	999	999	999	999	999	999	999	999	999	999
2018	3	14	1	1	0	0	999	999	999	999	999	999	999	999	999	999	999	999
2018	3	15	0	1	0	0	999	999	999	999	999	999	999	999	999	999	999	999
2018	3	14	0	0	0	0	999	999	999	999	999	999	999	999	999	999	999	999
2018	3	14	0	1	1	0	0	999	999	999	999	999	999	999	999	999	999	999
2018	3	15	0	1	0	0	999	999	999	999	999	999	999	999	999	999	999	999
2018	3	14	0	1	0	0	999	999	999	999	999	999	999	999	999	999	999	999
2018	3	14	1	1	0	0	999	999	999	999	999	999	999	999	999	999	999	999
2018	3	14	1	1	0	0	999	999	999	999	999	999	999	999	999	999	999	999
2018	3	15	0	1	0	0	999	999	999	999	999	999	999	999	999	999	999	999
2018	3	14	0	1	1	0	0	999	999	999	999	999	999	999	999	999	999	999
2018	3	14	1	0	1	0	0	999	999	999	999	999	999	999	999	999	999	999
2018	3	14	0	0	0	0	999	999	999	999	999	999	999	999	999	999	999	999
2018	3	14	1	1	0	0	999	999	999	999	999	999	999	999	999	999	999	999
2018	3	14	1	1	1	0	0	999	999	999	999	999	999	999	999	999	999	999
2018	3	15	0	1	0	0	999	999	999	999	999	999	999	999	999	999	999	999
2018	3	14	1	1	0	0	999	999	999	999	999	999	999	999	999	999	999	999
2018	3	14	0	1	0	0	999	999	999	999	999	999	999	999	999	999	999	999
2018	3	13	0	1	0	0	999	999	999	999	999	999	999	999	999	999	999	999
2018	3	15	1	1	0	0	999	999	999	999	999	999	999	999	999	999	999	999
2018	3	14	0	1	0	0	999	999	999	999	999	999	999	999	999	999	999	999
2018	3	14	1	1	0	0	999	999	999	999	999	999	999	999	999	999	999	999
2018	3	15	1	1	0	0	999	999	999	999	999	999	999	999	999	999	999	999
2018	3	14	0	1	0	0	999	999	999	999	999	999	999	999	999	999	999	999
2018	3	15	1	0	0	0	999	999	999	999	999	999	999	999	999	999	999	999
2018	3	14	0	1	0	0	999	999	999	999	999	999	999	999	999	999	999	999
2018	3	15	0	1	0	0	999	999	999	999	999	999	999	999	999	999	999	999
2018	3	14	0	1	0	0	999	999	999	999	999	999	999	999	999	999	999	999
2018	3	14	1	1	0	0	999	999	999	999	999	999	999	999	999	999	999	999
2018	3	15	0	1	0	0	999	999	999	999	999	999	999	999	999	999	999	999
2018	3	14	0	1	0	0	999	999	999	999	999	999	999	999	999	999	999	999
2018	3	15	0	1	0	0	999	999	999	999	999	999	999	999	999	999	999	999
2018	3	14	1	1	0	0	999	999	999	999	999	999	999	999	999	999	999	999
2018	3	14	0	1	0	0	999	999	999	999	999	999	999	999	999	999	999	999
2018	3	13	1	0	0	0	999	999	999	999	999	999	999	999	999	999	999	999
2018	3	15	1	1	1	0	0	999	999	999	999	999	999	999	999	999	999	999
2018	3	14	1	1	0	0	999	999	999	999	999	999	999	999	999	999	999	999
2018	3	14	1	1	0	0	999	999	999	999	999	999	999	999	999	999	999	999
2018	3	14	1	1	0	0	999	999	999	999	999	999	999	999	999	999	999	999
2018	3	15	1	1	0	0	999	999	999	999	999	999	999	999	999	999	999	999
2018	3	14	0	1	0	0	999	999	999	999	999	999	999	999	999	999	999	999
2018	3	14	0	1	1	0	0	999	999	999	999	999	999	999	999	999	999	999
2018	3	13	0	1	0	0	999	999	999	999	999	999	999	999	999	999	999	999
2018	3	14	0	1	0	0	999	999	999	999	999	999	999	999	999	999	999	999
2018	3	14	0	1	0	0	999	999	999	999	999	999	999	999	999	999	999	999
2018	3	15	0	1	0	0	999	999	999	999	999	999	999	999	999	999	999	999
2018	3	14	1	1	0	0	999	999	999	999	999	999	999	999	999	999	999	999
2018	3	15	1	0	0	0	999	999	999	999	999	999	999	999	999	999	999	999
2018	3	15	0	1	0	0	999	999	999	999	999	999	999	999	999	999	999	999
2018	3	15	0	1	0	0	999	999	999	999	999	999	999	999	999	999	999	999
2018	3	14	0	1	0	0	999	999	999	999	999	999	999	999	999	999	999	999
2018	3	15	1	1	0	0	999	999	999	999	999	999	999	999	999	999	999	999
2018	3	14	0	1	1	0	0	999	999	999	999	999	999	999	999	999	999	999
2018	3	13	0	1	0	0	999	999	999	999	999	999	999	999	999	999	999	999
2018	3	14	0	0	0	0	999	999	999	999	999	999	999	999	999	999	999	999
2018	3	14	0	0	0	0	999	999	999	999	999	999	999	999	999	999	999	999
2018	3	14	0	1	0	0	999	999	999	999	999	999	999	999	999	999	999	999
2018	3	15	0	0	0	0	999	999	999	999	999	999	999	999	999	999	999	999
2018	3	14	0	1	0	0	999	999	999	999	999	999	999	999	999	999	999	999
2018	3	14	0	1	0	0	999	999	999	999	999	999	999	999	999	999	999	999
2018	3	14	0	1	0	0	999	999	999	999	999	999	999	999	999	999	999	999
2018	3	14	1	1	0	0	999	999	999	999	999	999	999	999	999	999	999	999
2018	3	14	0	1	0	0	999	999	999	999	999	999	999	999	999	999	999	999
2018	3	14	0	1	0	0	999	999	999	999	999	999	999	999	999	999	999	999
2018	3	14	0	1	0	0	999	999	999	999	999	999	999	999	999	999	999	999
2018	3	15	1	0	0	0	999	999	999	999	999	999	999	999	999	999	999	999
2018	3	14	0	1	0	0	999	999	999	999	999	999	999	999	999	999	999	999
2018	3	14	0	1	0	0	999	999	999	999	999	999	999	999	999	999	999	999
2018	3	14	0	1	0	0	999	999	999	999	999	999	999	999	999	999	999	999
2018	3	14	1	1	0	0	999	999	999	999	999	999	999	999	999	999	999	999
2018	3	14	0	1	0	0	999	999	999	999	999	999	999	999	999	999	999	999
2018	3	15	0	1	0	0	999	999	999	999	999	999	999	999	999	999	999	999
2018	3	14	0	0	0	0	999	999	999	999	999	999	999	999	999	999	999	999
2018	3	14	0	1	0	0	999	999	999	999	999	999	999	999	999	999	999	999
2018	3	15	1	1	1	0	0	999	999	999	999	999	999	999	999	999	999	999
2018	3	14	0	0	1	0	0	999	999	999	999	999	999	999	999	999	999	999
2018	3	14	0	1	0	0	999	999	999	999	999	999	999	999	999	999	999	999
2018	3	15	0	0	0	0	999	999	999	999	999	999	999	999	999	999	999	999
2018	3	14	0	1	0	0	999	999	999	999	999	999	999	999	999	999	999	999
2018	3	15	1	1	1	0	0	999	999	999	999	999	999	999	999	999	999	999
2018	3	15	1	1	0	0	999	999	999	999	999	999	999	999	999	999	999	999
2018	3	14	1	1	0	0	999	999	999	999	999	999	999	999	999	999	999	999
2018	3	15	1	0	0	0	999	999	999	999	999	999	999	999	999	999	999	999
2018	3	14	0	1	0	0	999	999	999	999	999	999	999	999	999	999	999	999
2018	3	14	1	1	0	0	999	999	999	999	999	999	999	999	999	999	999	999
2018	3	14	0	1	0	0	999	999	999	999	999	999	999	999	999	999	999	999
2018	3	14	0	1	0	0	999	999	999	999	999	999	999	999	999	999	999	999
2018	3	16	1	1	0	0	999	999	999	999	999	999	999	999	999	999	999	999
2018	3	13	0	1	0	0	999	999	999	999	999	999	999	999	999	999	999	999
2018	3	14	0	1	0	0	999	999	999	999	999	999	999	999	999	999	999	999
2018	3	16	0	1	1	0	0	999	999	999	999	999	999	999	999	999	999	999
2018	3	14	0	1	0	0	999	999	999	999	999	999	999	999	999	999	999	999
2018	3	16	1	1	0	0	999	999	999	999	999	999	999	999	999	999	999	999
2018	3	15	1	1	0	0	999	999	999	999	999	999	999	999	999	999	999	999
2018	3	15	0	1	1	0	0	999	999	999	999	999	999	999	999	999	999	999
2018	3	16	1	1	0	0	999	999	999	999	999	999	999	999	999	999	999	999
2018	3	14	0	1	1	0	0	999	999	999	999	999	999	999	999	999	999	999
2018	3	14	1	1	0	0	999	999	999	999	999	999	999	999	999	999	999	999
2018	3	15	1	1	0	0	999	999	999	999	999	999	999	999	999	999	999	999
2018	3	14	0	0	0	0	999	999	999	999	999	999	999	999	999	999	999	999
2018	3	14	0	1	0	0	999	999	999	999	999	999	999	999	999	999	999	999
2018	3	14	0	1	0	0	999	999	999	999	999	999	999	999	999	999	999	999
2018	3	14	1	0	0	0	999	999	999	999	999	999	999	999	999	999	999	999
2018	3	16	1	1	0	0	999	999	999	999	999	999	999	999	999	999	999	999
2018	3	14	1	1	0	0	999	999	999	999	999	999	999	999	999	999	999	999
2018	3	14	0	1	0	0	999	999	999	999	999	999	999	999	999	999	999	999
2018	3	13	0	1	0	0	999	999	999	999	999	999	999	999	999	999	999	999
2018	3	15	1	1	0	0	999	999	999	999	999	999	999	999	999	999	999	999
2018	3	13	1	0	0	0	999	999	999	999	999	999	999	999	999	999	999	999
2018	3	15	1	1	1	0	0	999	999	999	999	999	999	999	999	999	999	999
2018	3	13	1	1	0	0	999	999	999	999	999	999	999	999	999	999	999	999
2018	3	13	0	1	0	0	999	999	999	999	999	999	999	999	999	999	999	999
2018	3	14	1	1	0	0	999	999	999	999	999	999	999	999	999	999	999	999
2018	3	14	0	1	0	0	999	999	999	999	999	999	999	999	999	999	999	999
2018	3	14	0	1	0	0	999	999	999	999	999	999	999	999	999	999	999	999
2018	3	13	0	0	0	0	999	999	999	999	999	999	999	999	999	999	999	999
2018	3	14	1	1	0	0	999	999	999	999	999	999	999	999	999	999	999	999
2018	3	14	0	0	0	0	999	999	999	999	999	999	999	999	999	999	999	999
2018	3	14	1	1	0	0	999	999	999	999	999	999	999	999	999	999	999	999
2018	3	14	1	1	0	0	999	999	999	999	999	999	999	999	999	999	999	999
2018	3	14	1	1	0	0	999	999	999	999	999	999	999	999	999	999	999	999
2018	3	14	1	1	0	0	999	999	999	999	999	999	999	999	999	999	999	999
2018	3	14	0	1	0	0	999	999	999	999	999	999	999	999	999	999	999	999
2018	3	14	0	1	0	0	999	999	999	999	999	999	999	999	999	999	999	999
2018	3	14	0	0	0	0	999	999	999	999	999	999	999	999	999	999	999	999
2018	3	14	0	1	0	0	999	999	999	999	999	999	999	999	999	999	999	999
2018	3	15	1	1	1	0	0	999	999	999	999	999	999	999	999	999	999	999
2018	3	15	1	1	0	0	999	999	999	999	999	999	999	999	999	999	999	999
2018	3	13	0	1	0	0	999	999	999	999	999	999	999	999	999	999	999	999
2018	3	14	1	1	1	0	0	999	999	999	999	999	999	999	999	999	999	999
2018	3	15	0	1	0	0	999	999	999	999	999	999	999	999	999	999	999	999
2018	4	14	1	1	0	0	999	999	999	999	999	999	999	999	999	999	999	999
2018	4	15	0	1	1	0	0	999	999	999	999	999	999	999	999	999	999	999
2018	4	15	0	0	0	0	999	999	999	999	999	999	999	999	999	999	999	999
2018	4	15	0	1	0	0	999	999	999	999	999	999	999	999	999	999	999	999
2018	4	14	0	1	0	0	999	999	999	999	999	999	999	999	999	999	999	999
2018	4	14	1	0	0	0	999	999	999	999	999	999	999	999	999	999	999	999
2018	4	14	0	0	0	0	999	999	999	999	999	999	999	999	999	999	999	999
2018	4	16	1	1	0	0	999	999	999	999	999	999	999	999	999	999	999	999
2018	4	16	1	1	0	0	999	999	999	999	999	999	999	999	999	999	999	999
2018	4	16	1	0	0	0	999	999	999	999	999	999	999	999	999	999	999	999
2018	4	15	1	1	0	0	999	999	999	999	999	999	999	999	999	999	999	999
2018	4	15	0	1	0	0	999	999	999	999	999	999	999	999	999	999	999	999
2018	4	15	1	1	0	0	999	999	999	999	999	999	999	999	999	999	999	999
2018	4	14	0	1	1	0	0	999	999	999	999	999	999	999	999	999	999	999
2018	4	14	1	1	1	0	0	999	999	999	999	999	999	999	999	999	999	999
2018	4	15	1	1	0	0	999	999	999	999	999	999	999	999	999	999	999	999
2018	4	15	1	1	0	0	999	999	999	999	999	999	999	999	999	999	999	999
2018	4	15	0	1	0	0	999	999	999	999	999	999	999	999	999	999	999	999
2018	4	13	0	1	0	0	999	999	999	999	999	999	999	999	999	999	999	999
2018	4	14	0	1	0	0	999	999	999	999	999	999	999	999	999	999	999	999
2018	4	14	0	1	0	0	999	999	999	999	999	999	999	999	999	999	999	999
2018	4	16	0	1	0	0	999	999	999	999	999	999	999	999	999	999	999	999
2018	4	14	1	1	0	0	999	999	999	999	999	999	999	999	999	999	999	999
2018	4	15	1	1	1	0	0	999	999	999	999	999	999	999	999	999	999	999
2018	4	15	1	0	0	0	999	999	999	999	999	999	999	999	999	999	999	999
2018	4	17	0	1	0	0	999	999	999	999	999	999	999	999	999	999	999	999
2018	4	16	0	1	0	0	999	999	999	999	999	999	999	999	999	999	999	999
2018	4	16	1	0	0	0	999	999	999	999	999	999	999	999	999	999	999	999
2018	4	14	1	1	0	0	999	999	999	999	999	999	999	999	999	999	999	999
2018	4	16	0	1	0	0	999	999	999	999	999	999	999	999	999	999	999	999
2018	4	16	1	1	0	0	999	999	999	999	999	999	999	999	999	999	999	999
2018	4	14	1	1	0	0	999	999	999	999	999	999	999	999	999	999	999	999
2018	4	14	0	1	0	0	999	999	999	999	999	999	999	999	999	999	999	999
2018	4	15	1	1	0	0	999	999	999	999	999	999	999	999	999	999	999	999
2018	4	15	0	0	0	0	999	999	999	999	999	999	999	999	999	999	999	999
2018	4	16	0	0	0	0	999	999	999	999	999	999	999	999	999	999	999	999
2018	4	14	1	1	0	0	999	999	999	999	999	999	999	999	999	999	999	999
2018	4	14	0	1	0	0	999	999	999	999	999	999	999	999	999	999	999	999
2018	4	15	1	1	0	0	999	999	999	999	999	999	999	999	999	999	999	999
2018	4	16	0	1	0	0	999	999	999	999	999	999	999	999	999	999	999	999
2018	4	16	1	1	0	0	999	999	999	999	999	999	999	999	999	999	999	999
2018	4	14	0	1	0	0	999	999	999	999	999	999	999	999	999	999	999	999
2018	4	14	0	1	0	0	999	999	999	999	999	999	999	999	999	999	999	999
2018	4	14	1	1	0	0	999	999	999	999	999	999	999	999	999	999	999	999
2018	4	15	1	0	0	0	999	999	999	999	999	999	999	999	999	999	999	999
2018	4	14	0	1	0	0	999	999	999	999	999	999	999	999	999	999	999	999
2018	4	14	1	0	0	0	999	999	999	999	999	999	999	999	999	999	999	999
2018	4	16	1	0	0	0	999	999	999	999	999	999	999	999	999	999	999	999
2018	4	15	0	1	0	0	999	999	999	999	999	999	999	999	999	999	999	999
2018	4	16	0	1	0	0	999	999	999	999	999	999	999	999	999	999	999	999
2018	4	14	0	1	0	0	999	999	999	999	999	999	999	999	999	999	999	999
2018	4	17	0	1	0	0	999	999	999	999	999	999	999	999	999	999	999	999
2018	4	14	0	1	0	0	999	999	999	999	999	999	999	999	999	999	999	999
2018	4	15	0	1	1	0	0	999	999	999	999	999	999	999	999	999	999	999
2018	4	14	0	0	1	0	0	999	999	999	999	999	999	999	999	999	999	999
2018	4	15	0	0	0	0	999	999	999	999	999	999	999	999	999	999	999	999
2018	4	14	0	1	0	0	999	999	999	999	999	999	999	999	999	999	999	999
2018	4	13	0	1	0	0	999	999	999	999	999	999	999	999	999	999	999	999
2018	4	16	0	1	0	0	999	999	999	999	999	999	999	999	999	999	999	999
2018	4	17	1	1	0	0	999	999	999	999	999	999	999	999	999	999	999	999
2018	4	16	1	0	0	0	999	999	999	999	999	999	999	999	999	999	999	999
2018	4	16	1	1	1	0	0	999	999	999	999	999	999	999	999	999	999	999
2018	4	14	1	1	0	0	999	999	999	999	999	999	999	999	999	999	999	999
2018	4	15	0	0	1	0	0	999	999	999	999	999	999	999	999	999	999	999
2018	4	17	1	0	0	0	999	999	999	999	999	999	999	999	999	999	999	999
2018	4	16	0	1	0	0	999	999	999	999	999	999	999	999	999	999	999	999
2018	4	16	0	1	0	0	999	999	999	999	999	999	999	999	999	999	999	999
2018	4	14	1	0	0	0	999	999	999	999	999	999	999	999	999	999	999	999
2018	4	13	0	0	0	0	999	999	999	999	999	999	999	999	999	999	999	999
2018	4	14	1	1	0	0	999	999	999	999	999	999	999	999	999	999	999	999
2018	4	15	1	1	1	0	0	999	999	999	999	999	999	999	999	999	999	999
2018	4	16	0	1	0	0	999	999	999	999	999	999	999	999	999	999	999	999
2018	4	17	0	1	0	0	999	999	999	999	999	999	999	999	999	999	999	999
2018	4	14	0	1	1	0	0	999	999	999	999	999	999	999	999	999	999	999
2018	4	14	0	1	0	0	999	999	999	999	999	999	999	999	999	999	999	999
2018	4	16	0	1	0	0	999	999	999	999	999	999	999	999	999	999	999	999
2018	4	15	1	0	0	0	999	999	999	999	999	999	999	999	999	999	999	999
2018	4	14	1	1	0	0	999	999	999	999	999	999	999	999	999	999	999	999
2018	4	15	1	1	1	0	0	999	999	999	999	999	999	999	999	999	999	999
2018	4	15	1	1	0	0	999	999	999	999	999	999	999	999	999	999	999	999
2018	4	15	1	1	0	0	999	999	999	999	999	999	999	999	999	999	999	999
2018	4	16	0	1	1	0	0	999	999	999	999	999	999	999	999	999	999	999
2018	4	14	0	1	0	0	999	999	999	999	999	999	999	999	999	999	999	999
2018	4	15	0	1	1	0	0	999	999	999	999	999	999	999	999	999	999	999
2018	4	15	1	1	0	0	999	999	999	999	999	999	999	999	999	999	999	999
2018	4	16	1	0	0	0	999	999	999	999	999	999	999	999	999	999	999	999
2018	4	16	0	1	0	0	999	999	999	999	999	999	999	999	999	999	999	999
2018	4	14	1	1	0	0	999	999	999	999	999	999	999	999	999	999	999	999
2018	4	15	1	1	0	0	999	999	999	999	999	999	999	999	999	999	999	999
2018	4	15	1	0	0	0	999	999	999	999	999	999	999	999	999	999	999	999
2018	4	15	1	1	0	0	999	999	999	999	999	999	999	999	999	999	999	999
2018	4	16	0	1	0	0	999	999	999	999	999	999	999	999	999	999	999	999
2018	4	16	0	1	0	0	999	999	999	999	999	999	999	999	999	999	999	999
2018	4	14	0	0	0	0	999	999	999	999	999	999	999	999	999	999	999	999
2018	4	15	1	0	0	0	999	999	999	999	999	999	999	999	999	999	999	999
2018	4	14	1	1	0	0	999	999	999	999	999	999	999	999	999	999	999	999
2018	4	15	1	0	0	0	999	999	999	999	999	999	999	999	999	999	999	999
2018	4	15	0	1	1	0	0	999	999	999	999	999	999	999	999	999	999	999
2018	4	15	1	1	0	0	999	999	999	999	999	999	999	999	999	999	999	999
2018	4	17	1	1	0	0	999	999	999	999	999	999	999	999	999	999	999	999
2018	4	14	0	1	0	0	999	999	999	999	999	999	999	999	999	999	999	999
2018	4	15	1	1	0	0	999	999	999	999	999	999	999	999	999	999	999	999
2018	4	14	1	1	0	0	999	999	999	999	999	999	999	999	999	999	999	999
2018	4	14	0	0	0	0	999	999	999	999	999	999	999	999	999	999	999	999
2018	4	15	0	1	0	0	999	999	999	999	999	999	999	999	999	999	999	999
2018	4	16	0	1	0	0	999	999	999	999	999	999	999	999	999	999	999	999
2018	4	14	1	1	0	0	999	999	999	999	999	999	999	999	999	999	999	999
2018	4	17	1	0	0	0	999	999	999	999	999	999	999	999	999	999	999	999
2018	4	15	0	0	0	0	999	999	999	999	999	999	999	999	999	999	999	999
2018	4	15	0	1	0	0	999	999	999	999	999	999	999	999	999	999	999	999
2018	4	14	0	0	0	0	999	999	999	999	999	999	999	999	999	999	999	999
2018	4	14	0	1	0	0	999	999	999	999	999	999	999	999	999	999	999	999
2018	4	14	1	1	0	0	999	999	999	999	999	999	999	999	999	999	999	999
2018	4	16	0	1	0	0	999	999	999	999	999	999	999	999	999	999	999	999
2018	4	14	1	1	1	0	0	999	999	999	999	999	999	999	999	999	999	999
2018	4	14	1	1	0	0	999	999	999	999	999	999	999	999	999	999	999	999
2018	4	15	0	1	0	0	999	999	999	999	999	999	999	999	999	999	999	999
2018	4	16	0	1	0	0	999	999	999	999	999	999	999	999	999	999	999	999
2018	4	15	1	0	0	0	999	999	999	999	999	999	999	999	999	999	999	999
2018	4	15	0	0	0	0	999	999	999	999	999	999	999	999	999	999	999	999
2018	4	14	0	0	0	0	999	999	999	999	999	999	999	999	999	999	999	999
2018	4	15	0	1	1	0	0	999	999	999	999	999	999	999	999	999	999	999
2018	4	15	1	1	0	0	999	999	999	999	999	999	999	999	999	999	999	999
2018	4	15	1	1	0	0	999	999	999	999	999	999	999	999	999	999	999	999
2018	4	16	1	1	0	0	999	999	999	999	999	999	999	999	999	999	999	999
2018	4	14	0	0	0	0	999	999	999	999	999	999	999	999	999	999	999	999
2018	4	14	1	1	1	0	0	999	999	999	999	999	999	999	999	999	999	999
2018	4	16	0	1	0	0	999	999	999	999	999	999	999	999	999	999	999	999
2018	4	14	1	1	0	0	999	999	999	999	999	999	999	999	999	999	999	999
2018	4	15	1	1	1	0	0	999	999	999	999	999	999	999	999	999	999	999
2018	4	15	1	0	0	0	999	999	999	999	999	999	999	999	999	999	999	999
2018	4	16	0	1	1	0	0	999	999	999	999	999	999	999	999	999	999	999
2018	4	16	1	1	0	0	999	999	999	999	999	999	999	999	999	999	999	999
2018	4	17	0	0	0	0	999	999	999	999	999	999	999	999	999	999	999	999
2018	4	14	0	0	0	0	999	999	999	999	999	999	999	999	999	999	999	999
2018	4	15	1	1	0	0	999	999	999	999	999	999	999	999	999	999	999	999
2018	4	15	0	1	0	0	999	999	999	999	999	999	999	999	999	999	999	999
2018	4	14	1	1	0	0	999	999	999	999	999	999	999	999	999	999	999	999
2018	4	16	0	1	0	0	999	999	999	999	999	999	999	999	999	999	999	999
2018	4	14	1	999	0	0	999	999	999	999	999	999	999	999	999	999	999	999
2018	4	15	1	1	0	0	999	999	999	999	999	999	999	999	999	999	999	999
2018	4	16	1	1	0	0	999	999	999	999	999	999	999	999	999	999	999	999
2018	4	17	0	1	1	0	0	999	999	999	999	999	999	999	999	999	999	999
2018	4	15	0	1	0	0	999	999	999	999	999	999	999	999	999	999	999	999
2018	4	14	0	1	0	0	999	999	999	999	999	999	999	999	999	999	999	999
2018	4	14	1	1	0	0	999	999	999	999	999	999	999	999	999	999	999	999
2018	4	14	0	0	0	0	999	999	999	999	999	999	999	999	999	999	999	999
2018	4	14	0	0	0	0	999	999	999	999	999	999	999	999	999	999	999	999
2018	4	17	0	0	0	0	999	999	999	999	999	999	999	999	999	999	999	999
2018	4	16	0	1	0	0	999	999	999	999	999	999	999	999	999	999	999	999
2018	4	14	0	1	0	0	999	999	999	999	999	999	999	999	999	999	999	999
2018	4	14	1	1	0	0	999	999	999	999	999	999	999	999	999	999	999	999
2018	4	15	0	1	0	0	999	999	999	999	999	999	999	999	999	999	999	999
2018	4	15	0	1	0	0	999	999	999	999	999	999	999	999	999	999	999	999
2018	4	16	0	0	1	0	0	999	999	999	999	999	999	999	999	999	999	999
2018	4	16	0	1	0	0	999	999	999	999	999	999	999	999	999	999	999	999
2018	4	16	1	1	0	0	999	999	999	999	999	999	999	999	999	999	999	999
2018	4	16	0	1	0	0	999	999	999	999	999	999	999	999	999	999	999	999
2018	4	14	0	0	0	0	999	999	999	999	999	999	999	999	999	999	999	999
2018	4	14	0	1	0	0	999	999	999	999	999	999	999	999	999	999	999	999
2018	4	15	0	1	0	0	999	999	999	999	999	999	999	999	999	999	999	999
2018	4	15	1	0	1	0	0	999	999	999	999	999	999	999	999	999	999	999
2018	4	15	1	1	0	0	999	999	999	999	999	999	999	999	999	999	999	999
2018	4	15	1	0	0	0	999	999	999	999	999	999	999	999	999	999	999	999
2018	4	16	0	1	1	0	0	999	999	999	999	999	999	999	999	999	999	999
2018	4	16	0	1	0	0	999	999	999	999	999	999	999	999	999	999	999	999
2018	4	16	0	0	0	0	999	999	999	999	999	999	999	999	999	999	999	999
2018	4	17	1	1	1	0	0	999	999	999	999	999	999	999	999	999	999	999
2018	4	17	1	0	0	0	999	999	999	999	999	999	999	999	999	999	999	999
2018	4	17	1	0	0	0	999	999	999	999	999	999	999	999	999	999	999	999
2018	4	17	0	1	0	0	999	999	999	999	999	999	999	999	999	999	999	999
2018	4	14	0	1	0	0	999	999	999	999	999	999	999	999	999	999	999	999
2018	4	13	0	1	0	0	999	999	999	999	999	999	999	999	999	999	999	999
2018	4	13	0	0	0	0	999	999	999	999	999	999	999	999	999	999	999	999
2018	4	15	1	1	0	0	999	999	999	999	999	999	999	999	999	999	999	999
2018	4	15	1	1	1	0	0	999	999	999	999	999	999	999	999	999	999	999
2018	4	16	1	1	0	0	999	999	999	999	999	999	999	999	999	999	999	999
2018	4	15	1	0	0	0	999	999	999	999	999	999	999	999	999	999	999	999
2018	4	16	1	1	0	0	999	999	999	999	999	999	999	999	999	999	999	999
2018	4	17	1	0	0	0	999	999	999	999	999	999	999	999	999	999	999	999
2018	4	14	1	0	0	0	999	999	999	999	999	999	999	999	999	999	999	999
2018	4	14	0	1	1	0	0	999	999	999	999	999	999	999	999	999	999	999
2018	4	15	1	1	0	0	999	999	999	999	999	999	999	999	999	999	999	999
2018	4	16	1	1	0	0	999	999	999	999	999	999	999	999	999	999	999	999
2018	4	16	1	0	0	0	999	999	999	999	999	999	999	999	999	999	999	999
2018	4	13	1	1	0	0	999	999	999	999	999	999	999	999	999	999	999	999
2018	4	16	1	0	0	0	999	999	999	999	999	999	999	999	999	999	999	999
2018	4	14	1	1	0	0	999	999	999	999	999	999	999	999	999	999	999	999
2018	4	14	0	0	0	0	999	999	999	999	999	999	999	999	999	999	999	999
2018	4	14	1	1	0	0	999	999	999	999	999	999	999	999	999	999	999	999
2018	4	15	1	1	0	0	999	999	999	999	999	999	999	999	999	999	999	999
2018	4	16	1	1	0	0	999	999	999	999	999	999	999	999	999	999	999	999
2018	4	16	1	1	0	0	999	999	999	999	999	999	999	999	999	999	999	999
2018	4	14	0	1	0	0	999	999	999	999	999	999	999	999	999	999	999	999
2018	4	16	1	0	0	0	999	999	999	999	999	999	999	999	999	999	999	999
2018	4	16	0	1	0	0	999	999	999	999	999	999	999	999	999	999	999	999
2018	4	16	1	1	0	0	999	999	999	999	999	999	999	999	999	999	999	999
2018	4	18	1	0	0	0	999	999	999	999	999	999	999	999	999	999	999	999
2018	4	16	0	0	0	0	999	999	999	999	999	999	999	999	999	999	999	999
2018	4	15	0	1	1	0	0	999	999	999	999	999	999	999	999	999	999	999
2018	4	14	0	1	0	0	999	999	999	999	999	999	999	999	999	999	999	999
2018	4	14	0	1	0	0	999	999	999	999	999	999	999	999	999	999	999	999
2018	4	14	1	1	1	0	0	999	999	999	999	999	999	999	999	999	999	999
2018	4	14	1	1	0	0	999	999	999	999	999	999	999	999	999	999	999	999
2018	4	16	0	1	0	0	999	999	999	999	999	999	999	999	999	999	999	999
2018	4	17	1	0	0	0	999	999	999	999	999	999	999	999	999	999	999	999
2018	4	15	1	1	1	0	0	999	999	999	999	999	999	999	999	999	999	999
2018	4	17	1	1	0	0	999	999	999	999	999	999	999	999	999	999	999	999
2018	4	17	1	1	1	0	0	999	999	999	999	999	999	999	999	999	999	999
2018	4	13	1	0	0	0	999	999	999	999	999	999	999	999	999	999	999	999
2018	4	14	0	1	0	0	999	999	999	999	999	999	999	999	999	999	999	999
2018	4	14	0	1	0	0	999	999	999	999	999	999	999	999	999	999	999	999
2018	4	15	1	1	0	0	999	999	999	999	999	999	999	999	999	999	999	999
2018	4	15	0	1	0	0	999	999	999	999	999	999	999	999	999	999	999	999
2018	4	15	0	0	0	0	999	999	999	999	999	999	999	999	999	999	999	999
2018	4	17	1	1	0	0	999	999	999	999	999	999	999	999	999	999	999	999
2018	4	17	0	1	0	0	999	999	999	999	999	999	999	999	999	999	999	999
2018	4	16	1	0	1	0	0	999	999	999	999	999	999	999	999	999	999	999
2018	4	14	1	0	0	0	999	999	999	999	999	999	999	999	999	999	999	999
2018	4	14	1	0	0	0	999	999	999	999	999	999	999	999	999	999	999	999
2018	4	16	1	0	0	0	999	999	999	999	999	999	999	999	999	999	999	999
2018	4	14	0	1	0	0	999	999	999	999	999	999	999	999	999	999	999	999
2018	4	15	0	0	0	0	999	999	999	999	999	999	999	999	999	999	999	999
2018	4	15	1	1	0	0	999	999	999	999	999	999	999	999	999	999	999	999
2018	4	16	1	1	0	0	999	999	999	999	999	999	999	999	999	999	999	999
2018	4	16	1	0	0	0	999	999	999	999	999	999	999	999	999	999	999	999
2018	4	15	1	1	0	0	999	999	999	999	999	999	999	999	999	999	999	999
2018	4	16	0	1	0	0	999	999	999	999	999	999	999	999	999	999	999	999
2018	4	17	1	1	0	0	999	999	999	999	999	999	999	999	999	999	999	999
2018	4	17	0	1	1	0	0	999	999	999	999	999	999	999	999	999	999	999
2018	4	16	1	0	0	0	999	999	999	999	999	999	999	999	999	999	999	999
2018	4	16	1	1	0	0	999	999	999	999	999	999	999	999	999	999	999	999
2018	4	17	0	1	0	0	999	999	999	999	999	999	999	999	999	999	999	999
2018	4	17	0	0	0	0	999	999	999	999	999	999	999	999	999	999	999	999
2018	4	14	1	1	1	0	0	999	999	999	999	999	999	999	999	999	999	999
2018	4	14	1	1	0	0	999	999	999	999	999	999	999	999	999	999	999	999
2018	4	14	1	1	1	0	0	999	999	999	999	999	999	999	999	999	999	999
2018	4	15	0	0	0	0	999	999	999	999	999	999	999	999	999	999	999	999
2018	4	16	1	1	0	0	999	999	999	999	999	999	999	999	999	999	999	999
2018	4	15	1	1	0	0	999	999	999	999	999	999	999	999	999	999	999	999
2018	4	15	1	1	0	0	999	999	999	999	999	999	999	999	999	999	999	999
2018	4	16	0	1	0	0	999	999	999	999	999	999	999	999	999	999	999	999
2018	4	17	1	1	0	0	999	999	999	999	999	999	999	999	999	999	999	999
2018	4	17	1	0	1	0	0	999	999	999	999	999	999	999	999	999	999	999
2018	4	17	0	0	0	0	999	999	999	999	999	999	999	999	999	999	999	999
2018	4	17	0	0	0	0	999	999	999	999	999	999	999	999	999	999	999	999
2018	4	16	0	1	1	0	0	999	999	999	999	999	999	999	999	999	999	999
2018	4	16	0	1	1	0	0	999	999	999	999	999	999	999	999	999	999	999
2018	4	15	0	1	0	0	999	999	999	999	999	999	999	999	999	999	999	999
2018	4	17	1	1	0	0	999	999	999	999	999	999	999	999	999	999	999	999
2018	4	17	1	1	0	0	999	999	999	999	999	999	999	999	999	999	999	999
2018	4	17	1	1	0	0	999	999	999	999	999	999	999	999	999	999	999	999
2018	4	17	1	1	0	0	999	999	999	999	999	999	999	999	999	999	999	999
2018	4	14	0	1	0	0	999	999	999	999	999	999	999	999	999	999	999	999
2018	4	15	1	0	0	0	999	999	999	999	999	999	999	999	999	999	999	999
2018	4	16	1	0	0	0	999	999	999	999	999	999	999	999	999	999	999	999
2018	4	16	0	1	0	0	999	999	999	999	999	999	999	999	999	999	999	999
2018	4	16	1	1	0	0	999	999	999	999	999	999	999	999	999	999	999	999
2018	4	16	0	0	0	0	999	999	999	999	999	999	999	999	999	999	999	999
2018	4	16	1	1	0	0	999	999	999	999	999	999	999	999	999	999	999	999
2018	4	16	1	0	0	0	999	999	999	999	999	999	999	999	999	999	999	999
2018	4	14	0	1	0	0	999	999	999	999	999	999	999	999	999	999	999	999
2018	4	16	0	0	0	0	999	999	999	999	999	999	999	999	999	999	999	999
2018	4	13	1	0	0	0	999	999	999	999	999	999	999	999	999	999	999	999
2018	4	15	1	0	1	0	0	999	999	999	999	999	999	999	999	999	999	999
2018	4	14	1	1	0	0	999	999	999	999	999	999	999	999	999	999	999	999
2018	4	15	0	1	0	0	999	999	999	999	999	999	999	999	999	999	999	999
2018	4	14	0	1	0	0	999	999	999	999	999	999	999	999	999	999	999	999
2018	4	14	0	0	0	0	999	999	999	999	999	999	999	999	999	999	999	999
2018	4	15	0	0	0	0	999	999	999	999	999	999	999	999	999	999	999	999
2018	4	16	0	1	1	0	0	999	999	999	999	999	999	999	999	999	999	999
2018	4	15	0	0	1	0	0	999	999	999	999	999	999	999	999	999	999	999
2018	4	16	0	1	1	0	0	999	999	999	999	999	999	999	999	999	999	999
2018	4	15	1	1	0	0	999	999	999	999	999	999	999	999	999	999	999	999
2018	4	16	1	0	1	0	0	999	999	999	999	999	999	999	999	999	999	999
2018	4	17	1	1	0	0	999	999	999	999	999	999	999	999	999	999	999	999
2018	4	16	0	0	0	0	999	999	999	999	999	999	999	999	999	999	999	999
2018	4	17	0	1	0	0	999	999	999	999	999	999	999	999	999	999	999	999
2018	4	17	0	0	0	0	999	999	999	999	999	999	999	999	999	999	999	999
2018	4	17	1	1	0	0	999	999	999	999	999	999	999	999	999	999	999	999
2018	4	14	1	1	0	0	999	999	999	999	999	999	999	999	999	999	999	999
2018	4	14	0	1	0	0	999	999	999	999	999	999	999	999	999	999	999	999
2018	4	14	1	0	0	0	999	999	999	999	999	999	999	999	999	999	999	999
2018	4	15	0	1	0	0	999	999	999	999	999	999	999	999	999	999	999	999
2018	4	15	1	1	0	0	999	999	999	999	999	999	999	999	999	999	999	999
2018	4	16	1	1	0	0	999	999	999	999	999	999	999	999	999	999	999	999
2018	4	15	1	1	1	0	0	999	999	999	999	999	999	999	999	999	999	999
2018	4	16	1	0	0	0	999	999	999	999	999	999	999	999	999	999	999	999
2018	4	15	0	1	0	0	999	999	999	999	999	999	999	999	999	999	999	999
2018	4	17	1	1	0	0	999	999	999	999	999	999	999	999	999	999	999	999
2018	4	17	0	0	0	0	999	999	999	999	999	999	999	999	999	999	999	999
2018	4	17	0	1	0	0	999	999	999	999	999	999	999	999	999	999	999	999
2018	4	14	0	1	0	0	999	999	999	999	999	999	999	999	999	999	999	999
2018	4	14	0	1	0	0	999	999	999	999	999	999	999	999	999	999	999	999
2018	4	14	1	0	0	0	999	999	999	999	999	999	999	999	999	999	999	999
2018	4	14	1	1	0	0	999	999	999	999	999	999	999	999	999	999	999	999
2018	4	15	1	0	1	0	0	999	999	999	999	999	999	999	999	999	999	999
2018	4	14	1	1	1	0	0	999	999	999	999	999	999	999	999	999	999	999
2018	4	15	0	1	0	0	999	999	999	999	999	999	999	999	999	999	999	999
2018	4	16	0	1	1	0	0	999	999	999	999	999	999	999	999	999	999	999
2018	4	15	0	1	0	0	999	999	999	999	999	999	999	999	999	999	999	999
2018	4	16	1	1	0	0	999	999	999	999	999	999	999	999	999	999	999	999
2018	4	15	0	1	1	0	0	999	999	999	999	999	999	999	999	999	999	999
2018	4	14	0	1	0	0	999	999	999	999	999	999	999	999	999	999	999	999
2018	4	16	0	1	1	0	0	999	999	999	999	999	999	999	999	999	999	999
2018	4	15	1	0	0	0	999	999	999	999	999	999	999	999	999	999	999	999
2018	4	16	1	1	0	0	999	999	999	999	999	999	999	999	999	999	999	999
2018	4	16	0	1	1	0	0	999	999	999	999	999	999	999	999	999	999	999
2018	4	15	1	1	0	0	999	999	999	999	999	999	999	999	999	999	999	999
2018	4	15	1	0	1	0	0	999	999	999	999	999	999	999	999	999	999	999
2018	4	14	0	1	0	0	999	999	999	999	999	999	999	999	999	999	999	999
2018	4	14	1	1	0	0	999	999	999	999	999	999	999	999	999	999	999	999
2018	4	14	0	0	0	0	999	999	999	999	999	999	999	999	999	999	999	999
2018	4	15	0	1	0	0	999	999	999	999	999	999	999	999	999	999	999	999
2018	4	15	0	1	0	0	999	999	999	999	999	999	999	999	999	999	999	999
2018	4	16	1	0	1	0	0	999	999	999	999	999	999	999	999	999	999	999
2018	4	15	1	1	1	0	0	999	999	999	999	999	999	999	999	999	999	999
2018	4	17	1	1	0	0	999	999	999	999	999	999	999	999	999	999	999	999
2018	4	17	1	1	1	0	0	999	999	999	999	999	999	999	999	999	999	999
2018	4	17	0	1	0	0	999	999	999	999	999	999	999	999	999	999	999	999
2018	4	14	0	1	0	0	999	999	999	999	999	999	999	999	999	999	999	999
2018	4	14	0	0	0	0	999	999	999	999	999	999	999	999	999	999	999	999
2018	4	16	0	1	0	0	999	999	999	999	999	999	999	999	999	999	999	999
2018	4	14	0	1	0	0	999	999	999	999	999	999	999	999	999	999	999	999
2018	4	15	1	1	0	0	999	999	999	999	999	999	999	999	999	999	999	999
2018	4	16	1	999	0	0	999	999	999	999	999	999	999	999	999	999	999	999
2018	4	16	1	1	0	0	999	999	999	999	999	999	999	999	999	999	999	999
2018	4	16	0	1	0	0	999	999	999	999	999	999	999	999	999	999	999	999
2018	4	14	1	1	0	0	999	999	999	999	999	999	999	999	999	999	999	999
2018	4	15	1	1	1	0	0	999	999	999	999	999	999	999	999	999	999	999
2018	4	16	0	0	0	0	999	999	999	999	999	999	999	999	999	999	999	999
2018	4	17	0	1	0	0	999	999	999	999	999	999	999	999	999	999	999	999
2018	4	17	1	0	0	0	999	999	999	999	999	999	999	999	999	999	999	999
2018	4	16	1	0	1	0	0	999	999	999	999	999	999	999	999	999	999	999
2018	4	15	0	1	0	0	999	999	999	999	999	999	999	999	999	999	999	999
2018	4	16	0	0	0	0	999	999	999	999	999	999	999	999	999	999	999	999
2018	4	17	0	1	1	0	0	999	999	999	999	999	999	999	999	999	999	999
2018	4	13	0	0	0	0	999	999	999	999	999	999	999	999	999	999	999	999
2018	4	14	1	1	0	0	999	999	999	999	999	999	999	999	999	999	999	999
2018	4	15	1	0	0	0	999	999	999	999	999	999	999	999	999	999	999	999
2018	4	16	1	1	0	0	999	999	999	999	999	999	999	999	999	999	999	999
2018	4	16	0	0	1	0	0	999	999	999	999	999	999	999	999	999	999	999
2018	4	16	0	1	0	0	999	999	999	999	999	999	999	999	999	999	999	999
2018	4	14	0	1	0	0	999	999	999	999	999	999	999	999	999	999	999	999
2018	4	14	0	0	0	0	999	999	999	999	999	999	999	999	999	999	999	999
2018	4	15	1	1	0	0	999	999	999	999	999	999	999	999	999	999	999	999
2018	4	16	0	0	0	0	999	999	999	999	999	999	999	999	999	999	999	999
2018	4	16	1	0	0	0	999	999	999	999	999	999	999	999	999	999	999	999
2018	4	16	0	1	1	0	0	999	999	999	999	999	999	999	999	999	999	999
2018	4	16	0	1	0	0	999	999	999	999	999	999	999	999	999	999	999	999
2018	4	16	0	1	0	0	999	999	999	999	999	999	999	999	999	999	999	999
2018	4	16	1	1	0	0	999	999	999	999	999	999	999	999	999	999	999	999
2018	4	17	0	0	0	0	999	999	999	999	999	999	999	999	999	999	999	999
2018	4	14	1	0	0	0	999	999	999	999	999	999	999	999	999	999	999	999
2018	4	14	0	1	0	0	999	999	999	999	999	999	999	999	999	999	999	999
2018	4	16	0	0	1	0	0	999	999	999	999	999	999	999	999	999	999	999
2018	4	16	0	1	0	0	999	999	999	999	999	999	999	999	999	999	999	999
2018	4	17	0	1	0	0	999	999	999	999	999	999	999	999	999	999	999	999
2018	4	17	1	0	0	0	999	999	999	999	999	999	999	999	999	999	999	999
2018	4	16	0	1	0	0	999	999	999	999	999	999	999	999	999	999	999	999
2018	4	17	0	0	0	0	999	999	999	999	999	999	999	999	999	999	999	999
2018	4	17	0	0	0	0	999	999	999	999	999	999	999	999	999	999	999	999
2018	4	16	0	1	0	0	999	999	999	999	999	999	999	999	999	999	999	999
2018	4	15	1	1	0	0	999	999	999	999	999	999	999	999	999	999	999	999
2018	4	16	1	0	0	0	999	999	999	999	999	999	999	999	999	999	999	999
2018	4	15	0	1	0	0	999	999	999	999	999	999	999	999	999	999	999	999
2018	4	13	0	1	0	0	999	999	999	999	999	999	999	999	999	999	999	999
2018	4	14	1	1	0	0	999	999	999	999	999	999	999	999	999	999	999	999
2018	4	14	1	0	0	0	999	999	999	999	999	999	999	999	999	999	999	999
2018	4	15	1	1	1	0	0	999	999	999	999	999	999	999	999	999	999	999
2018	4	15	0	1	0	0	999	999	999	999	999	999	999	999	999	999	999	999
2018	4	16	1	0	0	0	999	999	999	999	999	999	999	999	999	999	999	999
2018	4	15	0	1	0	0	999	999	999	999	999	999	999	999	999	999	999	999
2018	4	13	0	0	0	0	999	999	999	999	999	999	999	999	999	999	999	999
2018	4	16	0	1	0	0	999	999	999	999	999	999	999	999	999	999	999	999
2018	4	16	0	1	1	0	0	999	999	999	999	999	999	999	999	999	999	999
2018	4	16	0	1	1	0	0	999	999	999	999	999	999	999	999	999	999	999
2018	4	17	1	0	0	0	999	999	999	999	999	999	999	999	999	999	999	999
2018	4	16	1	0	0	0	999	999	999	999	999	999	999	999	999	999	999	999
2018	4	16	0	1	0	0	999	999	999	999	999	999	999	999	999	999	999	999
2018	4	16	1	1	0	0	999	999	999	999	999	999	999	999	999	999	999	999
2018	4	16	1	1	0	0	999	999	999	999	999	999	999	999	999	999	999	999
2018	4	16	0	0	0	0	999	999	999	999	999	999	999	999	999	999	999	999
2018	4	14	0	0	0	0	999	999	999	999	999	999	999	999	999	999	999	999
2018	4	16	0	1	1	0	0	999	999	999	999	999	999	999	999	999	999	999
2018	4	17	1	1	0	0	999	999	999	999	999	999	999	999	999	999	999	999
2018	4	14	0	1	0	0	999	999	999	999	999	999	999	999	999	999	999	999
2018	4	15	0	999	0	0	999	999	999	999	999	999	999	999	999	999	999	999
2018	4	17	0	0	1	0	0	999	999	999	999	999	999	999	999	999	999	999
2018	4	14	1	1	0	0	999	999	999	999	999	999	999	999	999	999	999	999
2018	4	15	0	1	0	0	999	999	999	999	999	999	999	999	999	999	999	999
2018	4	17	1	1	0	0	999	999	999	999	999	999	999	999	999	999	999	999
2018	4	17	0	0	0	0	999	999	999	999	999	999	999	999	999	999	999	999
2018	4	15	0	1	0	0	999	999	999	999	999	999	999	999	999	999	999	999
2018	4	14	0	1	0	0	999	999	999	999	999	999	999	999	999	999	999	999
2018	4	17	0	0	0	0	999	999	999	999	999	999	999	999	999	999	999	999
2018	4	17	0	0	0	0	999	999	999	999	999	999	999	999	999	999	999	999
2018	4	16	1	1	1	0	0	999	999	999	999	999	999	999	999	999	999	999
2018	4	17	1	1	0	0	999	999	999	999	999	999	999	999	999	999	999	999
2018	4	14	1	1	1	0	0	999	999	999	999	999	999	999	999	999	999	999
2018	4	17	1	0	1	0	0	999	999	999	999	999	999	999	999	999	999	999
2018	4	14	1	1	0	0	999	999	999	999	999	999	999	999	999	999	999	999
2018	4	15	1	1	0	0	999	999	999	999	999	999	999	999	999	999	999	999
2018	4	14	0	1	0	0	999	999	999	999	999	999	999	999	999	999	999	999
2018	4	17	1	1	0	0	999	999	999	999	999	999	999	999	999	999	999	999
2018	4	14	1	0	0	0	999	999	999	999	999	999	999	999	999	999	999	999
2018	4	14	0	1	0	0	999	999	999	999	999	999	999	999	999	999	999	999
2018	4	14	0	1	0	0	999	999	999	999	999	999	999	999	999	999	999	999
2018	4	17	0	0	0	0	999	999	999	999	999	999	999	999	999	999	999	999
2018	4	14	0	1	0	0	999	999	999	999	999	999	999	999	999	999	999	999
2018	4	15	1	1	0	0	999	999	999	999	999	999	999	999	999	999	999	999
2018	4	17	0	1	0	0	999	999	999	999	999	999	999	999	999	999	999	999
2018	4	16	0	1	0	0	999	999	999	999	999	999	999	999	999	999	999	999
2018	4	17	0	0	0	0	999	999	999	999	999	999	999	999	999	999	999	999
2018	4	15	1	1	0	0	999	999	999	999	999	999	999	999	999	999	999	999
2018	4	17	0	0	0	0	999	999	999	999	999	999	999	999	999	999	999	999
2018	4	15	1	1	0	0	999	999	999	999	999	999	999	999	999	999	999	999
2018	4	15	0	1	0	0	999	999	999	999	999	999	999	999	999	999	999	999
2018	4	18	1	1	0	0	999	999	999	999	999	999	999	999	999	999	999	999
2018	4	17	0	1	0	0	999	999	999	999	999	999	999	999	999	999	999	999
2018	4	17	0	1	1	0	0	999	999	999	999	999	999	999	999	999	999	999
2018	4	16	1	0	0	0	999	999	999	999	999	999	999	999	999	999	999	999
2018	4	18	0	1	0	0	999	999	999	999	999	999	999	999	999	999	999	999
2018	4	17	1	1	0	0	999	999	999	999	999	999	999	999	999	999	999	999
2018	4	17	0	1	1	0	0	999	999	999	999	999	999	999	999	999	999	999
2018	4	17	1	1	0	0	999	999	999	999	999	999	999	999	999	999	999	999
2018	4	17	0	1	1	0	0	999	999	999	999	999	999	999	999	999	999	999
2018	4	17	1	1	0	0	999	999	999	999	999	999	999	999	999	999	999	999
2018	4	17	1	1	0	0	999	999	999	999	999	999	999	999	999	999	999	999
2018	4	18	0	1	0	0	999	999	999	999	999	999	999	999	999	999	999	999
2018	4	16	1	1	0	0	999	999	999	999	999	999	999	999	999	999	999	999
2018	4	17	0	1	1	0	0	999	999	999	999	999	999	999	999	999	999	999
2018	4	17	1	1	0	0	999	999	999	999	999	999	999	999	999	999	999	999
2018	4	17	1	0	0	0	999	999	999	999	999	999	999	999	999	999	999	999
2018	4	17	1	1	0	0	999	999	999	999	999	999	999	999	999	999	999	999
2018	4	17	0	1	0	0	999	999	999	999	999	999	999	999	999	999	999	999
2018	4	16	0	0	0	0	999	999	999	999	999	999	999	999	999	999	999	999
2018	4	16	0	1	1	0	0	999	999	999	999	999	999	999	999	999	999	999
2018	4	17	0	0	0	0	999	999	999	999	999	999	999	999	999	999	999	999
2018	4	15	0	0	0	0	999	999	999	999	999	999	999	999	999	999	999	999
2018	4	16	0	1	0	0	999	999	999	999	999	999	999	999	999	999	999	999
2018	4	15	0	1	0	0	999	999	999	999	999	999	999	999	999	999	999	999
2018	4	16	1	1	0	0	999	999	999	999	999	999	999	999	999	999	999	999
2018	4	15	1	1	0	0	999	999	999	999	999	999	999	999	999	999	999	999
2018	4	17	0	0	0	0	999	999	999	999	999	999	999	999	999	999	999	999
2018	4	15	1	1	0	0	999	999	999	999	999	999	999	999	999	999	999	999
2018	4	15	0	0	0	0	999	999	999	999	999	999	999	999	999	999	999	999
2018	4	15	0	0	1	0	0	999	999	999	999	999	999	999	999	999	999	999
2018	4	15	0	1	0	0	999	999	999	999	999	999	999	999	999	999	999	999
2018	4	15	0	1	1	0	0	999	999	999	999	999	999	999	999	999	999	999
2018	4	15	1	1	0	0	999	999	999	999	999	999	999	999	999	999	999	999
2018	4	15	0	1	0	0	999	999	999	999	999	999	999	999	999	999	999	999
2018	3	17	1	1	0	0	999	999	999	999	999	999	999	999	999	999	999	999
2018	3	16	1	1	0	0	999	999	999	999	999	999	999	999	999	999	999	999
2018	3	16	1	0	0	0	999	999	999	999	999	999	999	999	999	999	999	999
2018	3	15	1	1	1	0	0	999	999	999	999	999	999	999	999	999	999	999
2018	3	15	1	1	0	0	999	999	999	999	999	999	999	999	999	999	999	999
2018	3	15	1	1	1	0	0	999	999	999	999	999	999	999	999	999	999	999
2018	3	15	0	1	0	0	999	999	999	999	999	999	999	999	999	999	999	999
2018	3	17	1	1	0	0	999	999	999	999	999	999	999	999	999	999	999	999
2018	3	15	0	1	0	0	999	999	999	999	999	999	999	999	999	999	999	999
2018	3	17	1	1	0	0	999	999	999	999	999	999	999	999	999	999	999	999
2018	3	16	1	1	0	0	999	999	999	999	999	999	999	999	999	999	999	999
2018	3	15	1	1	0	0	999	999	999	999	999	999	999	999	999	999	999	999
2018	3	15	1	1	0	0	999	999	999	999	999	999	999	999	999	999	999	999
2018	3	15	1	1	1	0	0	999	999	999	999	999	999	999	999	999	999	999
2018	3	16	0	0	0	0	999	999	999	999	999	999	999	999	999	999	999	999
2018	3	15	1	1	0	0	999	999	999	999	999	999	999	999	999	999	999	999
2018	3	17	1	1	1	0	0	999	999	999	999	999	999	999	999	999	999	999
2018	3	15	1	0	1	0	0	999	999	999	999	999	999	999	999	999	999	999
2018	3	15	0	1	0	0	999	999	999	999	999	999	999	999	999	999	999	999
2018	3	17	1	1	0	0	999	999	999	999	999	999	999	999	999	999	999	999
2018	3	17	0	1	0	0	999	999	999	999	999	999	999	999	999	999	999	999
2018	3	15	1	1	0	0	999	999	999	999	999	999	999	999	999	999	999	999
2018	3	17	1	1	0	0	999	999	999	999	999	999	999	999	999	999	999	999
2018	3	17	1	0	0	0	999	999	999	999	999	999	999	999	999	999	999	999
2018	3	17	1	1	0	0	999	999	999	999	999	999	999	999	999	999	999	999
2018	3	15	0	1	0	0	999	999	999	999	999	999	999	999	999	999	999	999
2018	3	16	0	1	0	0	999	999	999	999	999	999	999	999	999	999	999	999
2018	3	16	0	0	1	0	0	999	999	999	999	999	999	999	999	999	999	999
2018	3	17	1	1	0	0	999	999	999	999	999	999	999	999	999	999	999	999
2018	3	15	1	1	0	0	999	999	999	999	999	999	999	999	999	999	999	999
2018	3	16	0	1	0	0	999	999	999	999	999	999	999	999	999	999	999	999
2018	3	16	0	1	0	0	999	999	999	999	999	999	999	999	999	999	999	999
2018	3	15	0	1	0	0	999	999	999	999	999	999	999	999	999	999	999	999
2018	3	16	0	1	0	0	999	999	999	999	999	999	999	999	999	999	999	999
2018	3	16	1	1	0	0	999	999	999	999	999	999	999	999	999	999	999	999
2018	3	16	0	1	0	0	999	999	999	999	999	999	999	999	999	999	999	999
2018	3	16	0	1	0	0	999	999	999	999	999	999	999	999	999	999	999	999
2018	3	16	0	1	0	0	999	999	999	999	999	999	999	999	999	999	999	999
2018	3	17	0	1	1	0	0	999	999	999	999	999	999	999	999	999	999	999
2018	3	15	0	1	0	0	999	999	999	999	999	999	999	999	999	999	999	999
2018	3	16	0	1	1	0	0	999	999	999	999	999	999	999	999	999	999	999
2018	3	16	0	1	0	0	999	999	999	999	999	999	999	999	999	999	999	999
2018	3	15	0	1	0	0	999	999	999	999	999	999	999	999	999	999	999	999
2018	3	17	1	1	0	0	999	999	999	999	999	999	999	999	999	999	999	999
2018	3	16	1	1	0	0	999	999	999	999	999	999	999	999	999	999	999	999
2018	3	17	0	1	1	0	0	999	999	999	999	999	999	999	999	999	999	999
2018	3	16	1	1	0	0	999	999	999	999	999	999	999	999	999	999	999	999
2018	3	17	1	1	0	0	999	999	999	999	999	999	999	999	999	999	999	999
2018	3	16	0	1	0	0	999	999	999	999	999	999	999	999	999	999	999	999
2018	3	17	1	1	0	0	999	999	999	999	999	999	999	999	999	999	999	999
2018	3	16	0	1	0	0	999	999	999	999	999	999	999	999	999	999	999	999
2018	3	16	1	0	0	0	999	999	999	999	999	999	999	999	999	999	999	999
2018	3	17	0	0	0	0	999	999	999	999	999	999	999	999	999	999	999	999
2018	3	16	1	0	0	0	999	999	999	999	999	999	999	999	999	999	999	999
2018	3	15	0	1	0	0	999	999	999	999	999	999	999	999	999	999	999	999
2018	3	15	1	1	0	0	999	999	999	999	999	999	999	999	999	999	999	999
2018	3	15	0	1	0	0	999	999	999	999	999	999	999	999	999	999	999	999
2018	3	17	1	1	0	0	999	999	999	999	999	999	999	999	999	999	999	999
2018	3	15	0	1	0	0	999	999	999	999	999	999	999	999	999	999	999	999
2018	3	15	1	1	0	0	999	999	999	999	999	999	999	999	999	999	999	999
2018	3	15	0	0	0	0	999	999	999	999	999	999	999	999	999	999	999	999
2018	3	15	1	1	0	0	999	999	999	999	999	999	999	999	999	999	999	999
2018	3	18	1	1	0	0	999	999	999	999	999	999	999	999	999	999	999	999
2018	3	17	0	1	0	0	999	999	999	999	999	999	999	999	999	999	999	999
2018	3	15	1	1	0	0	999	999	999	999	999	999	999	999	999	999	999	999
2018	3	15	0	1	0	0	999	999	999	999	999	999	999	999	999	999	999	999
2018	3	19	0	1	0	0	999	999	999	999	999	999	999	999	999	999	999	999
2018	3	15	0	1	0	0	999	999	999	999	999	999	999	999	999	999	999	999
2018	3	15	0	1	0	0	999	999	999	999	999	999	999	999	999	999	999	999
2018	3	17	0	1	0	0	999	999	999	999	999	999	999	999	999	999	999	999
2018	3	17	0	1	0	0	999	999	999	999	999	999	999	999	999	999	999	999
2018	3	15	0	1	0	0	999	999	999	999	999	999	999	999	999	999	999	999
2018	3	15	0	1	0	0	999	999	999	999	999	999	999	999	999	999	999	999
2018	3	17	0	1	0	0	999	999	999	999	999	999	999	999	999	999	999	999
2018	3	15	0	1	0	0	999	999	999	999	999	999	999	999	999	999	999	999
2018	3	15	1	1	1	0	0	999	999	999	999	999	999	999	999	999	999	999
2018	3	15	1	0	0	0	999	999	999	999	999	999	999	999	999	999	999	999
2018	3	15	1	1	0	0	999	999	999	999	999	999	999	999	999	999	999	999
2018	3	15	0	1	0	0	999	999	999	999	999	999	999	999	999	999	999	999
2018	3	14	0	1	0	0	999	999	999	999	999	999	999	999	999	999	999	999
2018	3	15	1	1	0	0	999	999	999	999	999	999	999	999	999	999	999	999
2018	3	17	1	0	0	0	999	999	999	999	999	999	999	999	999	999	999	999
2018	3	17	0	1	0	0	999	999	999	999	999	999	999	999	999	999	999	999
2018	3	15	1	0	0	0	999	999	999	999	999	999	999	999	999	999	999	999
2018	3	17	1	1	0	0	999	999	999	999	999	999	999	999	999	999	999	999
2018	3	17	1	1	0	0	999	999	999	999	999	999	999	999	999	999	999	999
2018	3	17	0	1	0	0	999	999	999	999	999	999	999	999	999	999	999	999
2018	3	15	0	1	0	0	999	999	999	999	999	999	999	999	999	999	999	999
2018	3	15	0	1	0	0	999	999	999	999	999	999	999	999	999	999	999	999
2018	3	16	0	0	1	0	0	999	999	999	999	999	999	999	999	999	999	999
2018	3	15	0	1	0	0	999	999	999	999	999	999	999	999	999	999	999	999
2018	3	17	0	1	0	0	999	999	999	999	999	999	999	999	999	999	999	999
2018	3	15	0	1	0	0	999	999	999	999	999	999	999	999	999	999	999	999
2018	3	14	0	1	0	0	999	999	999	999	999	999	999	999	999	999	999	999
2018	3	15	0	1	0	0	999	999	999	999	999	999	999	999	999	999	999	999
2018	3	15	0	1	1	0	0	999	999	999	999	999	999	999	999	999	999	999
2018	3	15	1	1	0	0	999	999	999	999	999	999	999	999	999	999	999	999
2018	3	14	1	1	0	0	999	999	999	999	999	999	999	999	999	999	999	999
2018	3	16	0	1	0	0	999	999	999	999	999	999	999	999	999	999	999	999
2018	3	15	1	1	0	0	999	999	999	999	999	999	999	999	999	999	999	999
2018	3	16	1	1	0	0	999	999	999	999	999	999	999	999	999	999	999	999
2018	3	14	0	1	0	0	999	999	999	999	999	999	999	999	999	999	999	999
2018	3	14	0	1	0	0	999	999	999	999	999	999	999	999	999	999	999	999
2018	3	15	0	1	0	0	999	999	999	999	999	999	999	999	999	999	999	999
2018	3	13	0	1	0	0	999	999	999	999	999	999	999	999	999	999	999	999
2018	3	17	0	1	1	0	0	999	999	999	999	999	999	999	999	999	999	999
2018	3	16	0	1	0	0	999	999	999	999	999	999	999	999	999	999	999	999
2018	3	15	0	1	0	0	999	999	999	999	999	999	999	999	999	999	999	999
2018	3	14	1	1	0	0	999	999	999	999	999	999	999	999	999	999	999	999
2018	3	17	0	1	1	0	0	999	999	999	999	999	999	999	999	999	999	999
2018	3	14	0	1	0	0	999	999	999	999	999	999	999	999	999	999	999	999
2018	3	14	0	1	0	0	999	999	999	999	999	999	999	999	999	999	999	999
2018	3	17	0	0	0	0	999	999	999	999	999	999	999	999	999	999	999	999
2018	3	15	1	1	0	0	999	999	999	999	999	999	999	999	999	999	999	999
2018	3	16	1	1	0	0	999	999	999	999	999	999	999	999	999	999	999	999
2018	3	14	0	0	0	0	999	999	999	999	999	999	999	999	999	999	999	999
2018	3	16	1	1	0	0	999	999	999	999	999	999	999	999	999	999	999	999
2018	3	16	0	0	0	0	999	999	999	999	999	999	999	999	999	999	999	999
2018	3	16	1	1	0	0	999	999	999	999	999	999	999	999	999	999	999	999
2018	3	14	0	1	0	0	999	999	999	999	999	999	999	999	999	999	999	999
2018	3	16	0	1	0	0	999	999	999	999	999	999	999	999	999	999	999	999
2018	3	14	0	1	0	0	999	999	999	999	999	999	999	999	999	999	999	999
[truncated: 4,246 more rows]
